# Supplementary material for: A monoclinic polymorph of 5-[(1H-benzimidazol-1-yl)meth­yl]benzene-1,3-dicarb­oxy­lic acid
Source: Acta Crystallogr Sect E Struct Rep Online. 2012 Oct 6;68(Pt 11):o3068. doi: 10.1107/S1600536812041025 (PMC3515175; doi:10.1107/S1600536812041025)
Supplement: Supplementary file 1 [file e-68-o3068-sup1.cif]

##############################################################################
#                                                                            #
# This CIF contains the data in a paper accepted for publication in          #
# Acta Crystallographica Section E. It conforms to the requirements of       #
# Notes for Authors for Acta Crystallographica Section E, and has been       #
# peer reviewed under the auspices of the IUCr Commission on Journals.       #
#                                                                            #
# Full details of the Crystallographic Information File format               #
# are given in the paper "The Crystallographic Information File (CIF):       #
# a New Standard Archive File for Crystallography" by S. R. Hall, F. H.      #
# Allen and I. D. Brown [Acta Cryst. (1991), A47, 655-685].                  #
#                                                                            #
# The current version of the core CIF dictionary is obtainable from          #
# ftp://ftp.iucr.org/pub/cif_core.dic.                                       #
#                                                                            #
# Software is freely available for graphical display of the structure(s)     #
# in this CIF. For information consult the CIF software page                 #
# http://www.iucr.org/resources/cif/software.                                #
#                                                                            #
# This file may be used for bona fide research purposes within the           #
# scientific community so long as proper attribution is given to the journal # 
# article from which it was obtained.                                        #
#                                                                            #
##############################################################################
data_I
_audit_creation_method     SHELXL-97
_chemical_name_systematic
;
5-[(1<i>H</i>-benzimidazol-1-yl)methyl]benzene-1,3-dicarboxylic acid
;
_chemical_name_common     ?
_chemical_formula_moiety     'C16 H12 N2 O4'
_chemical_formula_sum     'C16 H12 N2 O4'
_chemical_formula_iupac     'C16 H12 N2 O4'
_chemical_formula_weight     296.28
_chemical_melting_point     ?
_symmetry_cell_setting     monoclinic
_symmetry_space_group_name_H-M     'P 21/c  '
_symmetry_space_group_name_Hall     '-P 2ybc'
loop_
    _symmetry_equiv_pos_as_xyz
    'x, y, z'
    '-x, y+1/2, -z+1/2'
    '-x, -y, -z'
    'x, -y-1/2, z-1/2'
_cell_length_a     7.401(5)
_cell_length_b     16.589(5)
_cell_length_c     11.762(4)
_cell_angle_alpha     90.00
_cell_angle_beta     111.53(3)
_cell_angle_gamma     90.00
_cell_volume     1343.3(11)
_cell_formula_units_Z     4
_cell_measurement_reflns_used     479
_cell_measurement_theta_min     2.23
_cell_measurement_theta_max     18.53
_cell_measurement_temperature     293(2)
_exptl_crystal_description     block
_exptl_crystal_colour     colorless
_exptl_crystal_size_max     0.20
_exptl_crystal_size_mid     0.10
_exptl_crystal_size_min     0.10
_exptl_crystal_density_diffrn     1.465
_exptl_crystal_density_meas     ?
_exptl_crystal_density_method     'not measured'
_exptl_crystal_F_000     616
_exptl_absorpt_coefficient_mu     0.107
_exptl_absorpt_correction_type     multi-scan
_exptl_absorpt_process_details     '(SADABS; Sheldrick, 1996)'
_exptl_absorpt_correction_T_min     0.9788
_exptl_absorpt_correction_T_max     0.9893
_exptl_special_details     ?
_diffrn_ambient_temperature     293(2)
_diffrn_radiation_type     MoK\a
_diffrn_radiation_wavelength     0.71073
_diffrn_radiation_source     'fine-focus sealed tube'
_diffrn_radiation_monochromator     graphite
_diffrn_measurement_device_type     'Bruker Smart APEXII CCD'
_diffrn_measurement_method     '\f and \w scans'
_diffrn_detector_area_resol_mean     ?
_diffrn_reflns_number     6722
_diffrn_reflns_av_R_equivalents     0.0723
_diffrn_reflns_av_sigmaI/netI     0.0838
_diffrn_reflns_theta_min     2.23
_diffrn_reflns_theta_max     25.01
_diffrn_reflns_theta_full     25.01
_diffrn_measured_fraction_theta_max     0.999
_diffrn_measured_fraction_theta_full     0.999
_diffrn_reflns_limit_h_min     -8
_diffrn_reflns_limit_h_max     6
_diffrn_reflns_limit_k_min     -19
_diffrn_reflns_limit_k_max     19
_diffrn_reflns_limit_l_min     -13
_diffrn_reflns_limit_l_max     13
_diffrn_standards_number     0
_diffrn_standards_interval_count     ?
_diffrn_standards_interval_time     ?
_diffrn_standards_decay_%     ?
_refine_special_details
;
Refinement of <i>F</i>^2^ against ALL reflections. The weighted <i>R</i>-factor
<i>wR</i> and goodness of fit <i>S</i> are based on <i>F</i>^2^, conventional
<i>R</i>-factors <i>R</i> are based on <i>F</i>, with <i>F</i> set to zero for
negative <i>F</i>^2^. The threshold expression of <i>F</i>^2^ >
\s(<i>F</i>^2^) is used only for calculating <i>R</i>-factors(gt) <i>etc</i>.
and is not relevant to the choice of reflections for refinement.
<i>R</i>-factors based on <i>F</i>^2^ are statistically about twice as large
as those based on <i>F</i>, and <i>R</i>- factors based on ALL data will be
even larger.
;
_reflns_number_total     2358
_reflns_number_gt     1239
_reflns_threshold_expression     I>2\s(I)
_refine_ls_structure_factor_coef     Fsqd
_refine_ls_matrix_type     full
_refine_ls_R_factor_all     0.1182
_refine_ls_R_factor_gt     0.0559
_refine_ls_wR_factor_gt     0.1219
_refine_ls_wR_factor_ref     0.1523
_refine_ls_goodness_of_fit_ref     0.957
_refine_ls_restrained_S_all     0.957
_refine_ls_number_reflns     2358
_refine_ls_number_parameters     200
_refine_ls_number_restraints     0
_refine_ls_hydrogen_treatment     constr
_refine_ls_weighting_scheme     calc
_refine_ls_weighting_details
                 'calc w=1/[\s^2^(Fo^2^)+(0.0659P)^2^] where P=(Fo^2^+2Fc^2^)/3'
_atom_sites_solution_hydrogens     geom
_atom_sites_solution_primary     direct
_atom_sites_solution_secondary     difmap
_refine_ls_shift/su_max     0.000
_refine_ls_shift/su_mean     0.000
_refine_diff_density_max     0.212
_refine_diff_density_min     -0.215
_refine_ls_extinction_method     SHELXL
_refine_ls_extinction_coef     0.0052(15)
_refine_ls_extinction_expression
                                  'Fc^*^=kFc[1+0.001xFc^2^\l^3^/sin(2\q)]^-1/4^'
loop_
    _atom_type_symbol
    _atom_type_description
    _atom_type_scat_dispersion_real
    _atom_type_scat_dispersion_imag
    _atom_type_scat_source
    'C' 'C' 0.0033 0.0016
                         'International Tables Vol C Tables 4.2.6.8 and 6.1.1.4'
    'H' 'H' 0.0000 0.0000
                         'International Tables Vol C Tables 4.2.6.8 and 6.1.1.4'
    'N' 'N' 0.0061 0.0033
                         'International Tables Vol C Tables 4.2.6.8 and 6.1.1.4'
    'O' 'O' 0.0106 0.0060
                         'International Tables Vol C Tables 4.2.6.8 and 6.1.1.4'
_computing_data_collection     'APEX2 (Bruker, 2008)'
_computing_cell_refinement     'SAINT (Bruker, 2008)'
_computing_data_reduction     'SAINT (Bruker, 2008)'
_computing_structure_solution     'SHELXS97 (Sheldrick, 2008)'
_computing_structure_refinement     'SHELXL97 (Sheldrick, 2008)'
_computing_molecular_graphics
;
DIAMOND (Brandenburg, 2000) and Mercury (Macrae <i>et al.</i>,
2008)
;
_computing_publication_material     'SHELXTL  (Sheldrick, 2008)'
loop_
    _atom_site_type_symbol
    _atom_site_label
    _atom_site_fract_x
    _atom_site_fract_y
    _atom_site_fract_z
    _atom_site_U_iso_or_equiv
    _atom_site_adp_type
    _atom_site_calc_flag
    _atom_site_refinement_flags
    _atom_site_occupancy
    _atom_site_symmetry_multiplicity
    _atom_site_disorder_assembly
    _atom_site_disorder_group
    C C1 0.4929(4) 0.81173(19) 0.6457(3) 0.0337(8) Uani d . 1 1 . .
    C C2 0.3157(4) 0.81097(19) 0.5499(3) 0.0359(8) Uani d . 1 1 . .
    H H1 0.2128 0.7828 0.5586 0.043 Uiso calc R 1 1 . .
    C C3 0.2869(4) 0.85118(19) 0.4407(3) 0.0334(8) Uani d . 1 1 . .
    C C4 0.4398(4) 0.89389(18) 0.4285(3) 0.0322(8) Uani d . 1 1 . .
    H H2 0.4224 0.9211 0.3561 0.039 Uiso calc R 1 1 . .
    C C5 0.6190(4) 0.89614(19) 0.5242(3) 0.0335(8) Uani d . 1 1 . .
    C C6 0.6444(4) 0.85508(19) 0.6319(3) 0.0369(8) Uani d . 1 1 . .
    H H3 0.7645 0.8566 0.6957 0.044 Uiso calc R 1 1 . .
    C C11 0.5228(4) 0.7621(2) 0.7587(2) 0.0393(9) Uani d . 1 1 . .
    H H7 0.4032 0.7336 0.7480 0.047 Uiso calc R 1 1 . .
    H H6 0.6222 0.7220 0.7666 0.047 Uiso calc R 1 1 . .
    C C12 0.7566(4) 0.8106(2) 0.9604(3) 0.0419(9) Uani d . 1 1 . .
    H H8 0.8643 0.7849 0.9542 0.050 Uiso calc R 1 1 . .
    C C13 0.5734(5) 0.87902(19) 1.0306(3) 0.0391(9) Uani d . 1 1 . .
    C C14 0.4574(4) 0.85280(19) 0.9137(3) 0.0359(8) Uani d . 1 1 . .
    C C15 0.2615(5) 0.8708(2) 0.8615(3) 0.0526(10) Uani d . 1 1 . .
    H H9 0.1855 0.8535 0.7833 0.063 Uiso calc R 1 1 . .
    C C16 0.1854(6) 0.9155(2) 0.9315(4) 0.0641(11) Uani d . 1 1 . .
    H H10 0.0545 0.9293 0.8993 0.077 Uiso calc R 1 1 . .
    C C17 0.2977(6) 0.9410(2) 1.0494(4) 0.0616(11) Uani d . 1 1 . .
    H H11 0.2394 0.9698 1.0945 0.074 Uiso calc R 1 1 . .
    C C18 0.4931(5) 0.9243(2) 1.1002(3) 0.0529(10) Uani d . 1 1 . .
    H H12 0.5688 0.9424 1.1780 0.063 Uiso calc R 1 1 . .
    C C31 0.0929(5) 0.8454(2) 0.3395(3) 0.0421(9) Uani d . 1 1 . .
    C C51 0.7854(5) 0.9411(2) 0.5135(3) 0.0393(8) Uani d . 1 1 . .
    N N1 0.7629(4) 0.85258(17) 1.0568(2) 0.0451(8) Uani d . 1 1 . .
    N N2 0.5798(3) 0.80875(16) 0.8720(2) 0.0363(7) Uani d . 1 1 . .
    O O1 0.0865(3) 0.87513(17) 0.23681(19) 0.0661(8) Uani d . 1 1 . .
    H H4 -0.0285 0.8693 0.1880 0.079 Uiso d R 1 1 . .
    O O2 -0.0442(3) 0.81489(18) 0.3545(2) 0.0756(9) Uani d . 1 1 . .
    O O3 0.7501(3) 0.97884(14) 0.41101(19) 0.0493(7) Uani d . 1 1 . .
    H H5 0.8528 1.0018 0.4151 0.059 Uiso d R 1 1 . .
    O O4 0.9450(3) 0.94199(15) 0.5985(2) 0.0584(8) Uani d . 1 1 . .
loop_
    _atom_site_aniso_label
    _atom_site_aniso_U_11
    _atom_site_aniso_U_22
    _atom_site_aniso_U_33
    _atom_site_aniso_U_12
    _atom_site_aniso_U_13
    _atom_site_aniso_U_23
    C1 0.0290(18) 0.043(2) 0.0258(17) -0.0006(16) 0.0059(15) 0.0014(15)
    C2 0.0313(18) 0.041(2) 0.0351(18) -0.0055(15) 0.0113(15) -0.0018(16)
    C3 0.0288(18) 0.040(2) 0.0296(17) 0.0005(15) 0.0088(14) 0.0001(16)
    C4 0.0318(18) 0.037(2) 0.0259(16) -0.0018(15) 0.0086(15) -0.0012(15)
    C5 0.0295(18) 0.040(2) 0.0282(17) -0.0039(15) 0.0077(15) -0.0017(15)
    C6 0.0283(19) 0.047(2) 0.0283(17) -0.0037(16) 0.0022(15) -0.0040(16)
    C11 0.0355(19) 0.046(2) 0.0304(17) -0.0040(16) 0.0052(15) 0.0010(17)
    C12 0.033(2) 0.054(2) 0.0341(19) 0.0039(17) 0.0064(16) 0.0062(18)
    C13 0.037(2) 0.047(2) 0.0307(18) -0.0021(17) 0.0093(16) 0.0076(17)
    C14 0.0298(19) 0.044(2) 0.0327(18) -0.0008(16) 0.0096(15) 0.0020(16)
    C15 0.040(2) 0.067(3) 0.049(2) -0.0017(19) 0.0143(19) 0.007(2)
    C16 0.048(2) 0.076(3) 0.074(3) 0.008(2) 0.029(2) 0.012(2)
    C17 0.063(3) 0.065(3) 0.071(3) 0.014(2) 0.042(2) 0.008(2)
    C18 0.070(3) 0.054(3) 0.039(2) -0.003(2) 0.026(2) -0.0002(18)
    C31 0.033(2) 0.052(2) 0.034(2) -0.0013(17) 0.0048(17) 0.0042(18)
    C51 0.035(2) 0.050(2) 0.0307(18) -0.0049(17) 0.0092(17) -0.0014(17)
    N1 0.0376(17) 0.059(2) 0.0304(15) 0.0002(14) 0.0031(13) 0.0004(15)
    N2 0.0275(15) 0.0483(18) 0.0257(14) -0.0005(13) 0.0011(12) 0.0013(13)
    O1 0.0401(15) 0.115(2) 0.0312(13) -0.0222(14) -0.0014(12) 0.0127(15)
    O2 0.0357(15) 0.123(3) 0.0534(16) -0.0303(15) -0.0005(13) 0.0262(16)
    O3 0.0402(14) 0.0641(17) 0.0421(14) -0.0163(12) 0.0134(11) 0.0060(13)
    O4 0.0310(14) 0.088(2) 0.0449(14) -0.0173(13) 0.0008(12) 0.0130(14)
_geom_special_details
;
All e.s.d.'s (except the e.s.d. in the dihedral angle between two l.s. planes)
are estimated using the full covariance matrix. The cell e.s.d.'s are taken
into account individually in the estimation of e.s.d.'s in distances, angles
and torsion angles; correlations between e.s.d.'s in cell parameters are only
used when they are defined by crystal symmetry. An approximate (isotropic)
treatment of cell e.s.d.'s is used for estimating e.s.d.'s involving l.s.
planes.
;
loop_
    _geom_bond_atom_site_label_1
    _geom_bond_atom_site_label_2
    _geom_bond_site_symmetry_2
    _geom_bond_distance
    _geom_bond_publ_flag
    C1 C2 . 1.380(4) ?
    C1 C6 . 1.390(4) ?
    C1 C11 . 1.510(4) ?
    C2 C3 . 1.393(4) ?
    C2 H1 . 0.9300 ?
    C3 C4 . 1.386(4) ?
    C3 C31 . 1.494(4) ?
    C4 C5 . 1.390(4) ?
    C4 H2 . 0.9300 ?
    C5 C6 . 1.389(4) ?
    C5 C51 . 1.484(4) ?
    C6 H3 . 0.9300 ?
    C11 N2 . 1.463(4) ?
    C11 H7 . 0.9700 ?
    C11 H6 . 0.9700 ?
    C12 N1 . 1.317(4) ?
    C12 N2 . 1.340(4) ?
    C12 H8 . 0.9300 ?
    C13 N1 . 1.392(4) ?
    C13 C18 . 1.394(4) ?
    C13 C14 . 1.397(4) ?
    C14 C15 . 1.384(4) ?
    C14 N2 . 1.386(4) ?
    C15 C16 . 1.374(5) ?
    C15 H9 . 0.9300 ?
    C16 C17 . 1.395(5) ?
    C16 H10 . 0.9300 ?
    C17 C18 . 1.375(5) ?
    C17 H11 . 0.9300 ?
    C18 H12 . 0.9300 ?
    C31 O2 . 1.203(4) ?
    C31 O1 . 1.289(4) ?
    C51 O4 . 1.236(3) ?
    C51 O3 . 1.297(3) ?
    O1 H4 . 0.8397 ?
    O3 H5 . 0.8356 ?
loop_
    _geom_angle_atom_site_label_1
    _geom_angle_atom_site_label_2
    _geom_angle_atom_site_label_3
    _geom_angle_site_symmetry_1
    _geom_angle_site_symmetry_3
    _geom_angle
    _geom_angle_publ_flag
    C2 C1 C6 . . 118.4(3) ?
    C2 C1 C11 . . 120.1(3) ?
    C6 C1 C11 . . 121.4(3) ?
    C1 C2 C3 . . 121.7(3) ?
    C1 C2 H1 . . 119.1 ?
    C3 C2 H1 . . 119.1 ?
    C4 C3 C2 . . 119.1(3) ?
    C4 C3 C31 . . 122.2(3) ?
    C2 C3 C31 . . 118.8(3) ?
    C3 C4 C5 . . 120.2(3) ?
    C3 C4 H2 . . 119.9 ?
    C5 C4 H2 . . 119.9 ?
    C6 C5 C4 . . 119.6(3) ?
    C6 C5 C51 . . 119.1(3) ?
    C4 C5 C51 . . 121.3(3) ?
    C5 C6 C1 . . 121.0(3) ?
    C5 C6 H3 . . 119.5 ?
    C1 C6 H3 . . 119.5 ?
    N2 C11 C1 . . 114.4(3) ?
    N2 C11 H7 . . 108.7 ?
    C1 C11 H7 . . 108.7 ?
    N2 C11 H6 . . 108.7 ?
    C1 C11 H6 . . 108.7 ?
    H7 C11 H6 . . 107.6 ?
    N1 C12 N2 . . 113.4(3) ?
    N1 C12 H8 . . 123.3 ?
    N2 C12 H8 . . 123.3 ?
    N1 C13 C18 . . 130.7(3) ?
    N1 C13 C14 . . 109.0(3) ?
    C18 C13 C14 . . 120.4(3) ?
    C15 C14 N2 . . 132.1(3) ?
    C15 C14 C13 . . 122.3(3) ?
    N2 C14 C13 . . 105.5(3) ?
    C16 C15 C14 . . 116.3(3) ?
    C16 C15 H9 . . 121.8 ?
    C14 C15 H9 . . 121.8 ?
    C15 C16 C17 . . 122.3(4) ?
    C15 C16 H10 . . 118.9 ?
    C17 C16 H10 . . 118.9 ?
    C18 C17 C16 . . 121.2(4) ?
    C18 C17 H11 . . 119.4 ?
    C16 C17 H11 . . 119.4 ?
    C17 C18 C13 . . 117.4(3) ?
    C17 C18 H12 . . 121.3 ?
    C13 C18 H12 . . 121.3 ?
    O2 C31 O1 . . 123.7(3) ?
    O2 C31 C3 . . 121.7(3) ?
    O1 C31 C3 . . 114.6(3) ?
    O4 C51 O3 . . 123.6(3) ?
    O4 C51 C5 . . 120.9(3) ?
    O3 C51 C5 . . 115.6(3) ?
    C12 N1 C13 . . 105.2(3) ?
    C12 N2 C14 . . 107.0(3) ?
    C12 N2 C11 . . 126.3(3) ?
    C14 N2 C11 . . 126.4(3) ?
    C31 O1 H4 . . 106.1 ?
    C51 O3 H5 . . 107.3 ?
loop_
    _geom_torsion_atom_site_label_1
    _geom_torsion_atom_site_label_2
    _geom_torsion_atom_site_label_3
    _geom_torsion_atom_site_label_4
    _geom_torsion_site_symmetry_1
    _geom_torsion_site_symmetry_2
    _geom_torsion_site_symmetry_3
    _geom_torsion_site_symmetry_4
    _geom_torsion
    _geom_torsion_publ_flag
    C6 C1 C2 C3 . . . . 1.0(5) ?
    C11 C1 C2 C3 . . . . -175.2(3) ?
    C1 C2 C3 C4 . . . . -0.8(5) ?
    C1 C2 C3 C31 . . . . 178.0(3) ?
    C2 C3 C4 C5 . . . . 0.1(5) ?
    C31 C3 C4 C5 . . . . -178.6(3) ?
    C3 C4 C5 C6 . . . . 0.3(4) ?
    C3 C4 C5 C51 . . . . 179.7(3) ?
    C4 C5 C6 C1 . . . . -0.1(5) ?
    C51 C5 C6 C1 . . . . -179.6(3) ?
    C2 C1 C6 C5 . . . . -0.5(5) ?
    C11 C1 C6 C5 . . . . 175.6(3) ?
    C2 C1 C11 N2 . . . . -121.4(3) ?
    C6 C1 C11 N2 . . . . 62.6(4) ?
    N1 C13 C14 C15 . . . . -179.2(3) ?
    C18 C13 C14 C15 . . . . 0.7(5) ?
    N1 C13 C14 N2 . . . . 1.4(3) ?
    C18 C13 C14 N2 . . . . -178.7(3) ?
    N2 C14 C15 C16 . . . . 178.6(3) ?
    C13 C14 C15 C16 . . . . -0.6(5) ?
    C14 C15 C16 C17 . . . . -0.7(5) ?
    C15 C16 C17 C18 . . . . 1.9(6) ?
    C16 C17 C18 C13 . . . . -1.7(5) ?
    N1 C13 C18 C17 . . . . -179.7(3) ?
    C14 C13 C18 C17 . . . . 0.4(5) ?
    C4 C3 C31 O2 . . . . -172.8(3) ?
    C2 C3 C31 O2 . . . . 8.5(5) ?
    C4 C3 C31 O1 . . . . 7.6(5) ?
    C2 C3 C31 O1 . . . . -171.1(3) ?
    C6 C5 C51 O4 . . . . 0.3(5) ?
    C4 C5 C51 O4 . . . . -179.2(3) ?
    C6 C5 C51 O3 . . . . -179.1(3) ?
    C4 C5 C51 O3 . . . . 1.5(4) ?
    N2 C12 N1 C13 . . . . 1.3(4) ?
    C18 C13 N1 C12 . . . . 178.4(3) ?
    C14 C13 N1 C12 . . . . -1.7(4) ?
    N1 C12 N2 C14 . . . . -0.5(4) ?
    N1 C12 N2 C11 . . . . -174.7(3) ?
    C15 C14 N2 C12 . . . . -179.9(3) ?
    C13 C14 N2 C12 . . . . -0.6(3) ?
    C15 C14 N2 C11 . . . . -5.7(5) ?
    C13 C14 N2 C11 . . . . 173.6(3) ?
    C1 C11 N2 C12 . . . . -106.8(3) ?
    C1 C11 N2 C14 . . . . 80.2(4) ?
loop_
    _geom_hbond_atom_site_label_D
    _geom_hbond_atom_site_label_H
    _geom_hbond_atom_site_label_A
    _geom_hbond_site_symmetry_A
    _geom_hbond_distance_DH
    _geom_hbond_distance_HA
    _geom_hbond_distance_DA
    _geom_hbond_angle_DHA
    O3 H5 O4 3_776 0.84 1.82 2.649(3) 171.4
    O1 H4 N1 1_454 0.84 1.76 2.576(4) 164.1
_iucr_refine_instructions_details
;
TITL 2101015B_0m  P21/c
CELL 0.71073    7.4010   16.5890   11.7620    90.000   111.530    90.000
ZERR 4           0.0050    0.0050    0.0040     0.000     0.030     0.000
LATT 1
SYMM - X ,    0.50000 + Y ,    0.50000 - Z
SFAC C  H  N  O
UNIT 64 48 8 16
OMIT  -3.00  50.02
L.S. 10
EXTI  0.00518
ANIS
ACTA
BOND $H
FMAP 2
PLAN 20
size 0.10 0.10 0.20
conf
htab
HTAB O3 o4_$2
HTAB o1 n1_$1
EQIV $2  -x+2, -y+2, -z+1
EQIV $1  x-1, y, z-1
WGHT  0.065900  0.000000
FVAR  0.495310
temp 20
C1     1   0.492920  0.811733  0.645663 11.000000  0.029020  0.042760 =
           0.025800  0.001350  0.005910 -0.000560
C2     1   0.315696  0.810965  0.549914 11.000000  0.031290  0.040520 =
           0.035070 -0.001810  0.011280 -0.005460
AFIX 43
H1     2   0.212774  0.782848  0.558551 11.000000 -1.200000
AFIX 0
C3     1   0.286891  0.851179  0.440703 11.000000  0.028760  0.040440 =
           0.029580  0.000130  0.008850  0.000520
C4     1   0.439782  0.893894  0.428497 11.000000  0.031790  0.037090 =
           0.025910 -0.001190  0.008610 -0.001800
AFIX 43
H2     2   0.422382  0.921106  0.356104 11.000000 -1.200000
AFIX 0
C5     1   0.619049  0.896141  0.524230 11.000000  0.029520  0.040350 =
           0.028180 -0.001680  0.007670 -0.003860
C6     1   0.644375  0.855076  0.631881 11.000000  0.028270  0.047190 =
           0.028330 -0.004020  0.002180 -0.003740
AFIX 43
H3     2   0.764484  0.856589  0.695738 11.000000 -1.200000
AFIX 0
C11    1   0.522813  0.762088  0.758690 11.000000  0.035480  0.046260 =
           0.030390  0.000970  0.005180 -0.003960
AFIX 23
H7     2   0.403198  0.733624  0.748025 11.000000 -1.200000
H6     2   0.622156  0.722008  0.766647 11.000000 -1.200000
AFIX 0
C12    1   0.756645  0.810646  0.960376 11.000000  0.032940  0.053780 =
           0.034060  0.006160  0.006390  0.003890
AFIX 43
H8     2   0.864293  0.784882  0.954230 11.000000 -1.200000
AFIX 0
C13    1   0.573391  0.879016  1.030593 11.000000  0.037380  0.046530 =
           0.030650  0.007570  0.009340 -0.002080
C14    1   0.457424  0.852796  0.913662 11.000000  0.029830  0.043570 =
           0.032670  0.001970  0.009620 -0.000760
C15    1   0.261468  0.870753  0.861474 11.000000  0.039850  0.066820 =
           0.049280  0.006720  0.014300 -0.001740
AFIX 43
H9     2   0.185464  0.853483  0.783265 11.000000 -1.200000
AFIX 0
C16    1   0.185373  0.915489  0.931532 11.000000  0.047840  0.075810 =
           0.074310  0.012340  0.029250  0.007600
AFIX 43
H10    2   0.054470  0.929254  0.899264 11.000000 -1.200000
AFIX 0
C17    1   0.297734  0.940984  1.049436 11.000000  0.062970  0.065370 =
           0.071390  0.007700  0.042230  0.013620
AFIX 43
H11    2   0.239369  0.969829  1.094521 11.000000 -1.200000
AFIX 0
C18    1   0.493128  0.924264  1.100226 11.000000  0.070500  0.054260 =
           0.038680 -0.000220  0.025780 -0.002700
AFIX 43
H12    2   0.568786  0.942426  1.177984 11.000000 -1.200000
AFIX 0
C31    1   0.092859  0.845448  0.339509 11.000000  0.033300  0.052470 =
           0.033960  0.004210  0.004760 -0.001250
C51    1   0.785402  0.941078  0.513468 11.000000  0.034720  0.050000 =
           0.030720 -0.001410  0.009160 -0.004920
N1     3   0.762924  0.852579  1.056792 11.000000  0.037580  0.059340 =
           0.030430  0.000390  0.003070  0.000200
N2     3   0.579806  0.808751  0.871953 11.000000  0.027480  0.048330 =
           0.025730  0.001340  0.001080 -0.000500
O1     4   0.086508  0.875130  0.236813 11.000000  0.040060  0.114810 =
           0.031240  0.012700 -0.001420 -0.022220
AFIX 3
H4     2  -0.028502  0.869310  0.187953 11.000000 -1.200000
AFIX 0
O2     4  -0.044210  0.814894  0.354478 11.000000  0.035710  0.123300 =
           0.053440  0.026190 -0.000520 -0.030320
O3     4   0.750100  0.978835  0.411006 11.000000  0.040200  0.064090 =
           0.042070  0.005960  0.013410 -0.016280
AFIX 3
H5     2   0.852790  1.001805  0.415096 11.000000 -1.200000
AFIX 0
O4     4   0.944980  0.941988  0.598538 11.000000  0.030960  0.088080 =
           0.044920  0.013000  0.000780 -0.017260
HKLF 4 1 -1.0000  0.0000  0.0000  0.0000 -1.0000  0.0000  1.0000 0.0000 1.0000
END
;
data_global
_journal_date_recd_electronic     2012-09-22
_journal_date_accepted     2012-09-29
_journal_name_full     'Acta Crystallographica, Section E'
_journal_year     2012
_journal_volume     68
_journal_issue     11
_journal_page_first     o3068
_journal_page_last     o3068
_journal_paper_category     QO
_journal_paper_doi     10.1107/S1600536812041025
_journal_coeditor_code     SJ5265
_publ_contact_author_name     'Hai-Wei Kuai'
_publ_contact_author_address
;
  Hai-Wei Kuai
  Faculty of Life Science and Chemical Engineering,
  Huaiyin Institute of Technology, Huaian 223003, P.R. China
;
_publ_contact_author_email     hyitshy@126.com
_publ_contact_author_fax     86-517-83559044
_publ_contact_author_phone     86-517-83559044
_publ_section_title
;
A monoclinic polymorph of
5-[(1<i>H</i>-benzimidazol-1-yl)methyl]benzene-1,3-dicarboxylic acid
;
_publ_section_title_footnote     .
loop_
    _publ_author_name
    _publ_author_address
    'Hai-Wei Kuai'
;
Faculty of Life Science and Chemical Engineering,
Huaiyin Institute of Technology, Huaian 223003, People's Republic of China
;
