# Supplementary material for: A monoclinic polymorph of 5-[(1H-benzimidazol-1-yl)meth­yl]benzene-1,3-dicarb­oxy­lic acid
Source: Acta Crystallogr Sect E Struct Rep Online. 2012 Oct 6;68(Pt 11):o3068. doi: 10.1107/S1600536812041025 (PMC3515175; doi:10.1107/S1600536812041025)
Supplement: Supplementary file 2 [file e-68-o3068-Isup2.hkl]

# 
# h,k,l, Fc-squared, Fo-squared, sigma(Fo-squared) and status flag 
# 
data_I
_shelx_title ' 2101015B_0m  P21/c' 
_shelx_refln_list_code          4 
_shelx_F_calc_maximum      211.15 
_exptl_crystal_F_000       616.00 
_reflns_d_resolution_high  0.8407 
 
loop_ 
 _symmetry_equiv_pos_as_xyz 
 'x, y, z' 
 '-x, y+1/2, -z+1/2' 
 '-x, -y, -z' 
 'x, -y-1/2, z-1/2' 
 
_cell_length_a     7.4010 
_cell_length_b    16.5890 
_cell_length_c    11.7620 
_cell_angle_alpha  90.000 
_cell_angle_beta  111.530 
_cell_angle_gamma  90.000 
 
_shelx_F_squared_multiplier     1.000 
 
loop_ 
 _refln_index_h 
 _refln_index_k 
 _refln_index_l 
 _refln_F_squared_calc 
 _refln_F_squared_meas 
 _refln_F_squared_sigma 
 _refln_observed_status 
   1   0   0     6306.76     5560.49     35.64 o 
   2   0   0       38.11       51.17      7.00 o 
   3   0   0       67.43       65.96      8.97 o 
   4   0   0     2294.52     2303.52     45.89 o 
   5   0   0      135.98      137.95     17.06 o 
   6   0   0      841.48     1101.80     71.55 o 
   7   0   0      114.64      129.64     35.35 o 
   8   0   0        9.64      -13.29     23.89 o 
   1   1   0       30.89       32.14      5.17 o 
   2   1   0      594.42      523.74     10.05 o 
   3   1   0      166.00      187.50     10.04 o 
   4   1   0      332.29      352.05     14.68 o 
   5   1   0      153.62      165.70     23.08 o 
   6   1   0      880.50      845.38     51.78 o 
   7   1   0       29.94       62.39     19.15 o 
   8   1   0       12.27        5.34     19.50 o 
   0   2   0      685.21      648.88     16.59 o 
   1   2   0     1911.49     1701.73     32.71 o 
   2   2   0     1764.64     1610.09     29.47 o 
   3   2   0        0.04       -1.39      2.78 o 
   4   2   0        3.08        4.43      4.22 o 
   5   2   0       75.56       74.80     11.85 o 
   6   2   0       41.28       20.75     34.22 o 
   7   2   0        4.98        7.77     14.62 o 
   8   2   0        4.90        3.06     17.94 o 
   1   3   0      251.01      238.30      8.80 o 
   2   3   0      111.47      126.16      7.54 o 
   3   3   0       79.21       60.87     11.15 o 
   4   3   0       37.97       26.91      5.96 o 
   5   3   0      112.14      104.93     13.86 o 
   6   3   0      499.27      462.63     51.05 o 
   7   3   0       32.02       15.49     15.99 o 
   8   3   0        0.31      -13.76     17.45 o 
   0   4   0    17657.79    18722.09    129.78 o 
   1   4   0      248.76      275.73     10.32 o 
   2   4   0       68.41       57.36      4.68 o 
   3   4   0       28.73       22.22      3.98 o 
   4   4   0      224.71      224.20     15.13 o 
   5   4   0        1.86        4.01      7.83 o 
   6   4   0      233.69      239.81     26.02 o 
   7   4   0        0.23        2.55     14.66 o 
   8   4   0       15.24        8.90     19.31 o 
   1   5   0      370.20      355.69     12.84 o 
   2   5   0     1209.98     1075.75     26.42 o 
   3   5   0      167.54      165.63     12.47 o 
   4   5   0      127.40      112.92     11.45 o 
   5   5   0      457.56      473.93     24.63 o 
   6   5   0      198.79      194.70     21.15 o 
   7   5   0        6.60       10.41     15.59 o 
   0   6   0     1102.80     1003.23     35.85 o 
   1   6   0      202.52      176.63     13.08 o 
   2   6   0     1177.10     1076.63     24.38 o 
   3   6   0      303.58      336.92     17.02 o 
   4   6   0       67.13       66.99     12.95 o 
   5   6   0      216.99      209.56     21.72 o 
   6   6   0      136.31      153.25     19.47 o 
   7   6   0        2.96       19.68     16.93 o 
   1   7   0      868.08      888.31     29.47 o 
   2   7   0     1062.38     1081.77     26.15 o 
   3   7   0        8.40       10.88      5.34 o 
   4   7   0       10.13        6.79      7.48 o 
   5   7   0      712.52      776.29     31.02 o 
   6   7   0      154.65      172.05     21.04 o 
   7   7   0       26.80       26.69     18.92 o 
   0   8   0      348.20      377.65     26.81 o 
   1   8   0      181.39      187.79     13.76 o 
   2   8   0       53.73       49.26      8.51 o 
   3   8   0       16.15       10.62      5.39 o 
   4   8   0      184.49      202.85     16.32 o 
   5   8   0        3.20       -5.75      7.56 o 
   6   8   0       93.89       66.33     13.17 o 
   7   8   0       37.80       64.39     17.96 o 
   1   9   0       33.89       24.08      6.81 o 
   2   9   0       92.42      114.36     12.25 o 
   3   9   0      327.82      321.23     18.58 o 
   4   9   0       47.48       35.16      9.06 o 
   5   9   0      100.66      108.56     14.24 o 
   6   9   0        3.03        0.98      9.66 o 
   7   9   0       24.19       32.29     15.39 o 
   0  10   0      161.00      169.63     23.94 o 
   1  10   0      266.71      269.79     29.71 o 
   2  10   0      198.48      186.96     15.75 o 
   3  10   0        0.46       -0.57      5.64 o 
   4  10   0       38.81       52.45     10.73 o 
   5  10   0      164.63      174.57     17.54 o 
   6  10   0        4.42        5.63     10.55 o 
   7  10   0       54.23       45.23     27.74 o 
   1  11   0      108.02      134.94     16.84 o 
   2  11   0       95.90      118.38     13.73 o 
   3  11   0        0.18        0.87      6.83 o 
   4  11   0       10.96       14.25      8.86 o 
   5  11   0        3.33       10.97      9.70 o 
   6  11   0       32.30       17.48     16.84 o 
   0  12   0       29.42       33.43     14.27 o 
   1  12   0        1.36        9.71      6.64 o 
   2  12   0       14.65       17.17      8.54 o 
   3  12   0       61.62       41.17     16.22 o 
   4  12   0        6.47       12.54      8.93 o 
   5  12   0       17.36       15.46     12.55 o 
   6  12   0       46.53       24.19     18.28 o 
   1  13   0       20.26       25.07      8.69 o 
   2  13   0       16.80       26.05      9.88 o 
   3  13   0       28.33       46.83     10.89 o 
   4  13   0       29.60       31.32     13.71 o 
   5  13   0        9.37       19.95     20.97 o 
   6  13   0       36.10       44.01     22.95 o 
   0  14   0       20.65        9.95     15.45 o 
   1  14   0       50.92       46.65     10.64 o 
   2  14   0       94.96       75.08     12.13 o 
   3  14   0        0.27        1.14      9.67 o 
   4  14   0       14.58        3.77     19.89 o 
   5  14   0       15.48        1.04     27.29 o 
   1  15   0        5.07       -5.29      7.15 o 
   2  15   0       13.53       11.28     10.29 o 
   3  15   0      104.21      135.50     24.93 o 
   4  15   0       53.12       63.91     23.68 o 
   5  15   0       45.58       28.40     20.01 o 
   0  16   0      118.59       89.28     20.18 o 
   1  16   0       22.76       25.77     18.34 o 
   2  16   0       10.79        4.80     10.40 o 
   3  16   0        0.00        4.00     15.16 o 
   4  16   0       40.21       35.47     21.93 o 
   1  17   0        1.77        5.72     10.02 o 
   2  17   0        0.03       -1.73     15.48 o 
   3  17   0        9.57       40.38     21.07 o 
   4  17   0       25.15       19.17     42.47 o 
   0  18   0       66.83      114.47     41.54 o 
   1  18   0       24.92       12.36     14.47 o 
   2  18   0        6.35      -29.47     26.25 o 
   3  18   0        1.96        0.20     20.51 o 
   1  19   0        1.37      -19.40     32.93 o 
   2  19   0        0.70      -12.96     33.71 o 
  -8   1   1       11.29       14.16     16.90 o 
  -7   1   1       64.64       43.81     16.95 o 
  -6   1   1       29.38       25.96     12.80 o 
  -5   1   1        9.85        8.77      5.91 o 
  -4   1   1      597.10      568.74     27.66 o 
  -3   1   1      167.83      135.00      8.57 o 
  -2   1   1        8.70        1.85      2.50 o 
  -1   1   1      975.05      884.66     10.23 o 
   0   1   1      761.10      715.94     16.50 o 
   1   1   1     1268.85     1235.07     25.22 o 
   2   1   1       26.18       36.59      5.12 o 
   3   1   1     4204.43     4380.38     39.05 o 
   4   1   1       92.45       95.53      8.61 o 
   5   1   1        4.16       -1.01      6.87 o 
   6   1   1        5.17        4.32     12.26 o 
   7   1   1       82.35       88.57     23.37 o 
  -8   2   1        1.73       16.19     17.64 o 
  -7   2   1       48.09       64.25     20.09 o 
  -6   2   1     1135.45     1297.72     39.13 o 
  -5   2   1       12.09        7.53      6.48 o 
  -4   2   1      422.20      458.06     18.91 o 
  -3   2   1       15.93       14.46      5.65 o 
  -2   2   1        0.20        3.05      2.43 o 
  -1   2   1     2798.74     2800.26     28.05 o 
   0   2   1      105.92      102.05      4.46 o 
   1   2   1     3605.71     3189.25     38.54 o 
   2   2   1     1928.81     1654.68     17.96 o 
   3   2   1       88.35      106.87      8.84 o 
   4   2   1       38.62       38.77      8.43 o 
   5   2   1      420.62      473.06     27.38 o 
   6   2   1       48.68       77.15     19.81 o 
   7   2   1       31.60       37.33     19.47 o 
  -8   3   1        0.04      -10.85     16.09 o 
  -7   3   1       94.61      103.45     22.52 o 
  -6   3   1      910.79      875.91     33.02 o 
  -5   3   1      215.89      244.34     45.53 o 
  -4   3   1      506.99      537.90     20.77 o 
  -3   3   1      493.11      502.40     12.04 o 
  -2   3   1     1036.81      967.16     25.92 o 
  -1   3   1      545.12      503.95     14.20 o 
   0   3   1      615.48      512.48     17.86 o 
   1   3   1      406.57      342.97     11.66 o 
   2   3   1      502.02      434.13     20.84 o 
   3   3   1     2110.63     2336.04    116.46 o 
   4   3   1      575.16      620.09     23.78 o 
   5   3   1      716.36      719.70     33.28 o 
   6   3   1      358.26      429.77     38.63 o 
   7   3   1      171.83       94.16     77.46 o 
  -8   4   1       21.26       13.46     17.37 o 
  -7   4   1       54.26       48.54     19.60 o 
  -6   4   1        0.00        4.49      8.56 o 
  -5   4   1      310.75      296.53     32.73 o 
  -4   4   1       32.91       24.73      5.24 o 
  -3   4   1      128.58      114.62      7.50 o 
  -2   4   1       12.47       11.61      2.98 o 
  -1   4   1    44582.60    47692.60    524.29 o 
   0   4   1      815.59      719.57     41.67 o 
   1   4   1      263.15      218.34     12.47 o 
   2   4   1        8.93        5.30      4.39 o 
   3   4   1     2453.99     2590.32     98.60 o 
   4   4   1      155.32      188.94     17.17 o 
   5   4   1       85.20       94.00     14.19 o 
   6   4   1       81.20       73.17     41.09 o 
   7   4   1        4.58        7.79     15.47 o 
  -8   5   1       10.26       11.99     18.87 o 
  -7   5   1       10.45        5.99     11.52 o 
  -6   5   1      225.09      264.82     23.31 o 
  -5   5   1      141.13      115.41     14.60 o 
  -4   5   1     1737.86     1829.72     33.45 o 
  -3   5   1       34.64       24.39      4.41 o 
  -2   5   1        5.78       11.02      3.65 o 
  -1   5   1      476.97      428.47     13.39 o 
   0   5   1      896.34      907.49     22.48 o 
   1   5   1       21.35       17.70      3.91 o 
   2   5   1      417.50      374.42     17.05 o 
   3   5   1      211.23      205.44     15.72 o 
   4   5   1        1.32       -5.79      5.31 o 
   5   5   1      460.46      420.74     23.90 o 
   6   5   1       32.78       24.69     11.32 o 
   7   5   1       25.17       30.29     19.02 o 
  -8   6   1        8.94        3.46     19.94 o 
  -7   6   1        0.98       -9.77     10.45 o 
  -6   6   1       23.22       16.30     10.10 o 
  -5   6   1       78.33       60.42     10.38 o 
  -4   6   1       13.86        3.26      5.66 o 
  -3   6   1      441.07      431.46     12.46 o 
  -2   6   1     2862.61     2908.38     32.99 o 
  -1   6   1      592.72      649.77     17.76 o 
   0   6   1      610.25      602.03     69.63 o 
   1   6   1       74.18       71.76      8.11 o 
   2   6   1       55.58       51.10      4.90 o 
   3   6   1       62.86       74.57     10.60 o 
   4   6   1       72.57       67.29     10.31 o 
   5   6   1      802.24      886.31     41.61 o 
   6   6   1       80.14       75.00     16.24 o 
   7   6   1       20.51        8.94     25.15 o 
  -7   7   1       24.19       24.59     13.65 o 
  -6   7   1        0.09       -2.14      9.01 o 
  -5   7   1       16.50       35.90      9.34 o 
  -4   7   1      478.64      523.31     23.76 o 
  -3   7   1       28.02       19.05      5.98 o 
  -2   7   1      875.31      921.61     22.59 o 
  -1   7   1       14.67       20.89      5.66 o 
   0   7   1        2.44       -2.06      3.55 o 
   1   7   1      110.93      113.66     12.70 o 
   2   7   1       17.25       15.76      4.94 o 
   3   7   1      209.10      192.42     16.36 o 
   4   7   1       22.51       18.93      7.23 o 
   5   7   1      648.08      612.17     30.18 o 
   6   7   1       26.10       41.25     13.41 o 
   7   7   1        4.85       11.30     18.77 o 
  -7   8   1       25.28        5.79     12.62 o 
  -6   8   1        0.07        0.73     10.02 o 
  -5   8   1      203.89      197.79     17.35 o 
  -4   8   1       90.60       87.19     10.98 o 
  -3   8   1      244.07      280.26     18.19 o 
  -2   8   1       14.48       10.55      4.87 o 
  -1   8   1      232.59      250.86     15.61 o 
   0   8   1      119.85      127.03     21.57 o 
   1   8   1      193.15      170.04     13.84 o 
   2   8   1      447.27      476.65     15.97 o 
   3   8   1        9.67        5.66      6.49 o 
   4   8   1        6.49        7.11      7.14 o 
   5   8   1        8.94        8.05     12.86 o 
   6   8   1       75.52       90.13     24.32 o 
   7   8   1        9.31       14.28     19.85 o 
  -7   9   1        1.15        9.48     14.67 o 
  -6   9   1        2.64       -3.31      8.95 o 
  -5   9   1        0.86       -6.92      7.19 o 
  -4   9   1       47.38       29.18      9.99 o 
  -3   9   1       91.08       91.41     10.12 o 
  -2   9   1       10.67        1.50      4.60 o 
  -1   9   1      285.71      283.94     17.78 o 
   0   9   1        3.05       10.56      6.21 o 
   1   9   1     1044.87     1021.73     28.50 o 
   2   9   1       19.54       12.99      5.43 o 
   3   9   1       35.68       67.51     12.29 o 
   4   9   1       36.24       38.48      9.45 o 
   5   9   1       36.06       29.66     10.16 o 
   6   9   1        0.30       -7.56     10.23 o 
   7   9   1       51.49       64.34     20.29 o 
  -7  10   1       67.97       84.88     34.00 o 
  -6  10   1        0.18       -5.75     13.65 o 
  -5  10   1       24.55       19.38     12.37 o 
  -4  10   1       65.03       75.38     12.49 o 
  -3  10   1      172.07      197.94     14.69 o 
  -2  10   1       37.28       17.46      8.07 o 
  -1  10   1        0.87       -4.67      6.42 o 
   0  10   1       64.75       68.99     11.88 o 
   1  10   1      134.76      169.19     18.07 o 
   2  10   1      117.26      101.06     14.23 o 
   3  10   1      122.60      122.86     15.36 o 
   4  10   1       10.22        0.32      7.29 o 
   5  10   1        2.02        4.49      9.45 o 
   6  10   1       40.98       36.98     13.33 o 
  -7  11   1       69.09       65.81     23.34 o 
  -6  11   1        6.52        0.55     14.90 o 
  -5  11   1       72.96       75.03     19.82 o 
  -4  11   1      220.18      254.67     18.81 o 
  -3  11   1      121.15      126.49     17.88 o 
  -2  11   1      262.79      275.98     17.10 o 
  -1  11   1       62.75       59.32     10.62 o 
   0  11   1       66.30       62.13     10.43 o 
   1  11   1      292.74      334.93     22.38 o 
   2  11   1        2.01        8.23      7.26 o 
   3  11   1        4.46       14.29      9.24 o 
   4  11   1       96.46      114.60     15.18 o 
   5  11   1        2.93       -2.18     11.43 o 
   6  11   1        0.49       13.88     12.16 o 
  -6  12   1       13.73       23.71     27.76 o 
  -5  12   1       84.44       95.26     23.77 o 
  -4  12   1        9.90       12.74     10.11 o 
  -3  12   1      165.55      176.31     17.79 o 
  -2  12   1       46.86       45.17      8.85 o 
  -1  12   1      118.63      137.13     20.15 o 
   0  12   1        2.97        0.03      5.50 o 
   1  12   1        5.38       -1.35      5.58 o 
   2  12   1      190.61      211.16     20.51 o 
   3  12   1       41.37       31.58     11.24 o 
   4  12   1      106.35      132.11     18.38 o 
   5  12   1        2.70        9.72     10.42 o 
   6  12   1       25.36       29.08     20.66 o 
  -6  13   1       45.02        6.62     17.57 o 
  -5  13   1       13.78       25.16     16.64 o 
  -4  13   1      154.33      131.01     61.87 o 
  -3  13   1       81.01       82.39     14.08 o 
  -2  13   1       46.15       40.35      9.31 o 
  -1  13   1       19.34       22.27      9.18 o 
   0  13   1       37.05       27.21     11.46 o 
   1  13   1       68.51       52.96      9.98 o 
   2  13   1       37.70       30.22     10.72 o 
   3  13   1       36.12       44.34     13.21 o 
   4  13   1        2.53       -2.64      9.54 o 
   5  13   1        0.02       12.50     11.98 o 
  -5  14   1        1.49      -16.06     14.85 o 
  -4  14   1      105.66      107.20     27.09 o 
  -3  14   1        7.99       -0.72     12.02 o 
  -2  14   1       26.55       17.44     11.13 o 
  -1  14   1       17.80        9.44      9.13 o 
   0  14   1       65.42       85.04     13.27 o 
   1  14   1        3.10        4.91      7.17 o 
   2  14   1      192.55      217.49     20.85 o 
   3  14   1       24.03       27.59     12.08 o 
   4  14   1       29.66       42.67     13.09 o 
   5  14   1        2.21        7.72     18.13 o 
  -5  15   1        0.03        1.63     17.58 o 
  -4  15   1        1.72        3.55     14.35 o 
  -3  15   1        4.33       -5.24     12.15 o 
  -2  15   1        8.38       13.70      9.62 o 
  -1  15   1       79.11       92.05     20.24 o 
   0  15   1      117.30      133.02     41.22 o 
   1  15   1       85.21       46.14     11.18 o 
   2  15   1        0.00       -5.31      8.49 o 
   3  15   1        2.44        6.81      9.11 o 
   4  15   1        2.26        7.28     13.44 o 
   5  15   1       15.48       11.38     19.32 o 
  -4  16   1      110.57      107.69     49.59 o 
  -3  16   1       33.27       30.81     17.98 o 
  -2  16   1        3.77       -2.05     12.74 o 
  -1  16   1        7.68       -2.85      7.95 o 
   0  16   1        0.01        1.11      9.59 o 
   1  16   1        0.66       -2.63      8.79 o 
   2  16   1        0.70       -5.38      9.01 o 
   3  16   1        0.11      -15.38     10.43 o 
   4  16   1        2.66       15.25     19.82 o 
  -4  17   1       45.14       75.87     26.25 o 
  -3  17   1       41.73       58.80     24.21 o 
  -2  17   1        4.43       10.27     15.59 o 
  -1  17   1        2.92       20.66     15.74 o 
   0  17   1        0.69       -0.13      8.97 o 
   1  17   1        2.86        8.75     10.08 o 
   2  17   1       15.97       17.77     17.65 o 
   3  17   1       40.09       56.79     24.28 o 
  -3  18   1       70.30      112.03     80.51 o 
  -2  18   1       39.37       36.64     22.85 o 
  -1  18   1        0.70       -0.86     16.04 o 
   1  18   1        9.31       22.79     16.88 o 
   2  18   1       19.81       29.90     17.87 o 
   3  18   1       14.29        8.36     36.11 o 
  -2  19   1        0.07        2.78     18.31 o 
  -1  19   1       28.47       45.04     36.60 o 
   1  19   1        0.52        3.24     13.55 o 
  -8   0   2        5.02       -5.46     22.09 o 
  -7   0   2       53.97       16.79     17.45 o 
  -6   0   2       95.79       98.45     16.49 o 
  -5   0   2      429.29      417.42     32.11 o 
  -4   0   2     1034.73     1015.36     30.85 o 
  -3   0   2      145.69      131.91     19.09 o 
  -2   0   2    10392.29    10323.57     70.81 o 
  -1   0   2     8362.31     8493.16     51.05 o 
   0   0   2    14942.43    14495.92     66.55 o 
   1   0   2      302.35      269.88     21.10 o 
   2   0   2     5674.91     5509.82     69.20 o 
   3   0   2      539.47      575.39     37.47 o 
   4   0   2      311.37      331.64     26.94 o 
   5   0   2      353.62      426.41     50.70 o 
   6   0   2       52.06       82.63     29.39 o 
   7   0   2       46.64       20.01     25.60 o 
  -8   1   2       17.51       20.45     16.57 o 
  -7   1   2     1162.86     1085.31     49.68 o 
  -6   1   2     1229.70     1226.52     70.71 o 
  -5   1   2        7.27       11.17      5.52 o 
  -4   1   2       51.90       74.60      9.66 o 
  -3   1   2       87.64       86.50      8.17 o 
  -2   1   2      597.64      540.36     11.57 o 
  -1   1   2       29.72       37.91      4.51 o 
   0   1   2     1577.22     1380.07     11.90 o 
   1   1   2     1840.93     1744.79     22.40 o 
   2   1   2     1444.24     1428.96     28.76 o 
   3   1   2        3.68        7.22      6.19 o 
   4   1   2        1.37        3.98      6.23 o 
   5   1   2      133.21      112.00     20.12 o 
   6   1   2       24.70       14.52     13.86 o 
   7   1   2       15.47        5.00     16.50 o 
  -8   2   2       11.52        7.73     22.50 o 
  -7   2   2      246.00      269.14     33.19 o 
  -6   2   2       90.01       89.30     14.05 o 
  -5   2   2       45.72       39.72      7.40 o 
  -4   2   2       78.19      109.60     10.26 o 
  -3   2   2     4076.98     4132.02     41.31 o 
  -2   2   2      259.15      243.05      9.33 o 
  -1   2   2      114.79      110.00      7.56 o 
   0   2   2     3860.57     3549.37     22.70 o 
   1   2   2      209.12      193.72      9.86 o 
   2   2   2      520.26      531.86     24.57 o 
   3   2   2      588.54      568.36     22.57 o 
   4   2   2       58.64       59.82      9.44 o 
   5   2   2       77.49       69.03     17.82 o 
   6   2   2       82.86       81.88     21.26 o 
   7   2   2        7.29        1.57     16.85 o 
  -8   3   2       21.86       15.88     18.24 o 
  -7   3   2       97.99      120.50     42.07 o 
  -6   3   2      109.80      123.29     15.89 o 
  -5   3   2      119.11       92.41     10.43 o 
  -4   3   2        0.36        4.99      4.35 o 
  -3   3   2     2248.70     2182.51     39.24 o 
  -2   3   2     1658.58     1566.75     26.50 o 
  -1   3   2      972.86      998.05     21.61 o 
   0   3   2      712.64      749.13     12.36 o 
   1   3   2      212.77      186.50      7.35 o 
   2   3   2      674.26      638.11     20.02 o 
   3   3   2        7.59       15.68      6.91 o 
   4   3   2       39.93       22.52     14.26 o 
   5   3   2       12.55       27.53     10.22 o 
   6   3   2       95.27      102.11     24.75 o 
   7   3   2        5.00       25.10     23.34 o 
  -8   4   2        0.35       16.99     17.90 o 
  -7   4   2      117.09      156.09     33.58 o 
  -6   4   2      104.04      112.13     26.25 o 
  -5   4   2       27.13       38.12      9.13 o 
  -4   4   2      430.72      446.47     16.15 o 
  -3   4   2        9.72       13.10      3.71 o 
  -2   4   2     2180.70     2121.56     20.13 o 
  -1   4   2    30523.05    30490.96   1202.93 o 
   0   4   2     1526.37     1627.88     21.93 o 
   1   4   2      113.30      118.08      9.12 o 
   2   4   2      109.65      102.27     10.89 o 
   3   4   2      245.05      225.87     17.94 o 
   4   4   2        0.09        3.64      7.14 o 
   5   4   2      622.15      664.45     30.81 o 
   6   4   2        3.23        4.81     12.84 o 
   7   4   2        6.79       10.72     19.77 o 
  -8   5   2       34.07       15.96     18.62 o 
  -7   5   2       98.68       79.78     15.83 o 
  -6   5   2       36.53       31.28     10.56 o 
  -5   5   2      339.25      380.48     28.84 o 
  -4   5   2      107.76      118.90      9.10 o 
  -3   5   2      122.66      124.23     10.55 o 
  -2   5   2      761.48      757.54     13.78 o 
  -1   5   2        1.44       -1.14      2.50 o 
   0   5   2     1721.24     1594.61     54.64 o 
   1   5   2      654.38      641.32     13.86 o 
   2   5   2     1241.05     1148.02     28.03 o 
   3   5   2      150.89      155.67     14.88 o 
   4   5   2       13.47       17.58      9.63 o 
   5   5   2      127.47      121.83     14.47 o 
   6   5   2      156.24      173.88     46.34 o 
   7   5   2        0.61       -4.18     15.24 o 
  -8   6   2       90.49      115.28     39.95 o 
  -7   6   2       52.65       35.82     13.38 o 
  -6   6   2       73.58       63.22     13.35 o 
  -5   6   2        2.49        3.90      6.92 o 
  -4   6   2      166.65      176.54     11.21 o 
  -3   6   2      258.03      279.61     11.86 o 
  -2   6   2       47.86       55.01      5.66 o 
  -1   6   2        9.17       15.09      4.36 o 
   0   6   2        4.14        5.85      4.13 o 
   1   6   2      628.04      550.49     14.00 o 
   2   6   2      307.81      299.48     18.31 o 
   3   6   2       53.16       40.02      8.92 o 
   4   6   2      387.98      391.83     26.39 o 
   5   6   2      365.26      396.04     24.99 o 
   6   6   2       64.83       33.89     18.16 o 
   7   6   2        0.40        8.66     17.72 o 
  -8   7   2       61.10       60.29     33.18 o 
  -7   7   2        6.22       -2.61     15.65 o 
  -6   7   2      157.44      150.72     18.58 o 
  -5   7   2        0.00       -4.25      6.05 o 
  -4   7   2      235.45      211.18     14.54 o 
  -3   7   2      793.90      779.94     16.79 o 
  -2   7   2      258.43      260.18     11.45 o 
  -1   7   2      178.99      186.46     11.92 o 
   0   7   2       47.50       43.04     12.83 o 
   1   7   2      101.00       89.11      7.94 o 
   2   7   2      271.90      314.46     19.66 o 
   3   7   2      109.71      130.63     17.14 o 
   4   7   2      319.13      332.31     25.12 o 
   5   7   2      348.19      326.19     43.82 o 
   6   7   2      148.74      124.67     17.81 o 
   7   7   2        5.61        3.27     21.85 o 
  -7   8   2       53.29       35.35     17.51 o 
  -6   8   2       17.26       27.34     11.27 o 
  -5   8   2        2.36        9.35      7.36 o 
  -4   8   2        6.74       10.76      6.30 o 
  -3   8   2       18.25       41.82      6.73 o 
  -2   8   2     2321.83     2275.02     33.29 o 
  -1   8   2     2304.16     2397.68     56.32 o 
   0   8   2      796.64      779.19     24.95 o 
   1   8   2       88.44       87.24      8.39 o 
   2   8   2      221.23      217.39     10.99 o 
   3   8   2       43.74       48.65     10.51 o 
   4   8   2      151.31      140.14     22.74 o 
   5   8   2      263.56      311.22     25.36 o 
   6   8   2       52.10       53.13     14.16 o 
  -7   9   2        1.35        2.06     16.05 o 
  -6   9   2        7.65        1.95     11.55 o 
  -5   9   2      493.32      497.12     25.15 o 
  -4   9   2      260.09      295.87     18.09 o 
  -3   9   2      123.99      108.04     10.50 o 
  -2   9   2      113.78       95.15     10.47 o 
  -1   9   2      707.16      771.39     27.49 o 
   0   9   2       48.92       53.91      9.62 o 
   1   9   2        0.22        3.39      4.90 o 
   2   9   2       56.93       72.12     11.07 o 
   3   9   2       51.52       54.29     11.04 o 
   4   9   2      416.14      442.49     29.16 o 
   5   9   2      413.73      477.90     33.78 o 
   6   9   2       24.66       18.54     12.31 o 
  -7  10   2        0.34       -2.00     14.87 o 
  -6  10   2        0.31        1.07     12.96 o 
  -5  10   2      180.44      134.30     23.16 o 
  -4  10   2        2.48        0.72      7.30 o 
  -3  10   2        8.07        3.33      5.13 o 
  -2  10   2       45.84       50.10      7.66 o 
  -1  10   2      258.62      262.50     19.40 o 
   0  10   2       43.04       25.59      7.40 o 
   1  10   2     1459.32     1576.95     34.15 o 
   2  10   2       99.88       91.25     12.56 o 
   3  10   2       33.62        8.94      8.75 o 
   4  10   2      397.03      432.94     29.45 o 
   5  10   2       91.12       93.30     15.76 o 
   6  10   2        0.00      -10.76     11.37 o 
  -7  11   2       12.20       10.78     17.79 o 
  -6  11   2        0.20       -4.96     13.01 o 
  -5  11   2       16.50       11.13     13.91 o 
  -4  11   2      113.31      107.86     20.58 o 
  -3  11   2        1.33       -5.05      6.28 o 
  -2  11   2       17.88       11.94      5.83 o 
  -1  11   2      140.45      164.19     14.82 o 
   0  11   2      258.87      246.36     17.95 o 
   1  11   2       21.98       15.53      7.44 o 
   2  11   2      224.51      234.81     20.37 o 
   3  11   2       43.58       55.93     16.43 o 
   4  11   2       83.10       75.64     14.44 o 
   5  11   2      101.46      124.97     23.41 o 
   6  11   2       52.42       58.88     16.54 o 
  -6  12   2        0.02      -11.66     14.00 o 
  -5  12   2        8.29       -3.60     12.90 o 
  -4  12   2        7.74       -1.37     11.63 o 
  -3  12   2        1.26       -2.04      9.84 o 
  -2  12   2       33.34       18.56      7.52 o 
  -1  12   2       55.28       57.79     10.70 o 
   0  12   2        6.42        5.79      6.59 o 
   1  12   2      110.22      116.32     17.63 o 
   2  12   2        0.85        2.83     11.82 o 
   3  12   2        1.91        1.88      8.45 o 
   4  12   2        3.86       28.98     12.41 o 
   5  12   2       16.72       -0.34     13.67 o 
  -6  13   2       14.31        7.62     17.66 o 
  -5  13   2       44.20       27.78     17.49 o 
  -4  13   2       33.91       33.32     23.09 o 
  -3  13   2       26.24       37.53     16.86 o 
  -2  13   2       39.32       28.17      8.80 o 
  -1  13   2       34.17       29.70     13.06 o 
   0  13   2      210.66      225.85     18.63 o 
   1  13   2        9.18        3.36      7.82 o 
   2  13   2       67.23       57.08     11.90 o 
   3  13   2        0.32        0.30      9.88 o 
   4  13   2       14.65       29.22     13.20 o 
   5  13   2        0.89        8.12     15.22 o 
  -6  14   2        0.04        3.95     17.50 o 
  -5  14   2       68.88       60.24     21.68 o 
  -4  14   2       26.88       17.20     17.12 o 
  -3  14   2        7.46       24.92     14.05 o 
  -2  14   2        0.03       -2.73     10.05 o 
  -1  14   2      108.22       79.49     17.20 o 
   0  14   2        2.44        2.17      9.03 o 
   1  14   2      233.42      256.25     21.86 o 
   2  14   2        3.65        7.03      8.96 o 
   3  14   2       43.12       26.82     13.75 o 
   4  14   2      142.37      156.42     28.95 o 
   5  14   2        0.17       -2.62     15.27 o 
  -5  15   2       36.17        5.78     18.04 o 
  -4  15   2        2.38        2.72     14.47 o 
  -3  15   2        0.19       -9.06     14.09 o 
  -2  15   2        0.92       -0.27     16.08 o 
  -1  15   2       19.99       21.93     13.41 o 
   0  15   2       52.57       51.01     17.92 o 
   1  15   2        1.76        5.98     12.23 o 
   2  15   2        0.00       -6.05      8.74 o 
   3  15   2        8.34       -3.53     11.36 o 
   4  15   2       36.33       33.15     14.15 o 
  -5  16   2        1.54        7.14     17.74 o 
  -4  16   2        0.12        5.84     15.85 o 
  -3  16   2       57.43       39.62     18.59 o 
  -2  16   2       96.84       79.86     49.00 o 
  -1  16   2       80.81      119.08     39.67 o 
   0  16   2        5.69        1.91      8.88 o 
   1  16   2       38.03       35.79     14.44 o 
   2  16   2        0.29       -4.35     11.80 o 
   3  16   2        6.23       -1.03     14.44 o 
   4  16   2        0.00       -1.41     15.32 o 
  -4  17   2        5.78        3.21     16.80 o 
  -3  17   2       36.01       16.28     18.26 o 
  -2  17   2       80.45       81.21     22.51 o 
  -1  17   2       16.19       19.48     16.48 o 
   0  17   2        4.28        3.58      8.79 o 
   1  17   2       11.22       14.68     12.30 o 
   2  17   2       23.35       15.35     13.23 o 
   3  17   2        2.09       13.61     23.11 o 
  -3  18   2       21.39       15.43     21.79 o 
  -2  18   2       22.79        7.30     16.40 o 
  -1  18   2       11.84      -11.49     24.78 o 
   0  18   2        2.27        3.04      8.80 o 
   1  18   2        1.36       11.12     12.21 o 
   2  18   2        5.69       14.27     19.77 o 
  -2  19   2        1.19      -17.90     17.54 o 
  -1  19   2        3.57       -5.76      8.70 o 
   0  19   2        6.44        1.24      8.91 o 
   1  19   2        8.80       23.97     19.81 o 
  -8   1   3       10.56       11.89     14.90 o 
  -7   1   3       10.85       14.60     17.16 o 
  -6   1   3        5.12        5.12      6.66 o 
  -5   1   3      205.95      234.89     14.88 o 
  -4   1   3      193.07      199.58     19.69 o 
  -3   1   3      972.52      923.60     18.36 o 
  -2   1   3      358.51      333.09      9.70 o 
  -1   1   3        3.51        3.84      1.92 o 
   0   1   3       86.07       94.62      5.21 o 
   1   1   3     1118.55     1070.53     14.90 o 
   2   1   3     1260.59     1348.85     30.53 o 
   3   1   3      226.76      303.83     20.99 o 
   4   1   3       53.25       61.03     21.79 o 
   5   1   3        0.85        7.20     10.18 o 
   6   1   3        8.50       -2.40     12.59 o 
   7   1   3       41.86       21.52     25.72 o 
  -8   2   3       21.45       16.35     18.85 o 
  -7   2   3      221.95      265.65     23.44 o 
  -6   2   3       14.43        7.38      7.89 o 
  -5   2   3      227.98      239.95     15.16 o 
  -4   2   3     1906.43     2036.75     31.12 o 
  -3   2   3      588.17      615.23     15.18 o 
  -2   2   3      581.80      605.99     14.03 o 
  -1   2   3        2.12       -2.67      2.29 o 
   0   2   3     1017.23      932.57     12.48 o 
   1   2   3     2980.41     2960.26     34.39 o 
   2   2   3      154.13      173.09     14.17 o 
   3   2   3       32.62       21.85      7.92 o 
   4   2   3       22.16       25.20     11.53 o 
   5   2   3      123.33      110.80     21.19 o 
   6   2   3        0.56        7.51     14.32 o 
   7   2   3       33.52       42.29     26.60 o 
  -8   3   3      142.31      129.39     25.45 o 
  -7   3   3      710.54      731.50     39.59 o 
  -6   3   3        3.23        8.20      7.81 o 
  -5   3   3       56.29       51.65      8.49 o 
  -4   3   3        7.57        0.23      5.86 o 
  -3   3   3     1493.74     1564.11     30.93 o 
  -2   3   3       10.86        7.27      2.90 o 
  -1   3   3      446.46      384.93     13.53 o 
   0   3   3     1138.68     1120.25     15.83 o 
   1   3   3      256.54      257.08     12.09 o 
   2   3   3     1344.83     1266.90     54.52 o 
   3   3   3       55.72       37.12      9.26 o 
   4   3   3      249.68      290.41     30.64 o 
   5   3   3       50.95       36.51     15.04 o 
   6   3   3        0.00        6.36     14.55 o 
   7   3   3       18.75       27.14     18.70 o 
  -8   4   3       10.35       10.13     15.01 o 
  -7   4   3       26.12        8.91     10.39 o 
  -6   4   3      112.68      116.42     22.21 o 
  -5   4   3      141.94      150.13     12.63 o 
  -4   4   3       29.26       29.58      6.12 o 
  -3   4   3      560.61      546.35     14.94 o 
  -2   4   3        6.49        8.82      2.85 o 
  -1   4   3    17412.18    18411.30     95.78 o 
   0   4   3      847.15      807.25     14.16 o 
   1   4   3      536.77      533.84     14.47 o 
   2   4   3       54.18       49.71      8.82 o 
   3   4   3      921.72      915.15     30.15 o 
   4   4   3      111.48      106.69     15.12 o 
   5   4   3       17.49       20.93      9.18 o 
   6   4   3       91.95      126.57     53.49 o 
   7   4   3       60.29       74.34     24.86 o 
  -8   5   3      100.32       88.30     34.16 o 
  -7   5   3      300.31      301.86     26.46 o 
  -6   5   3       17.28        9.73      8.38 o 
  -5   5   3       59.92       54.79      8.73 o 
  -4   5   3       50.78       56.42      7.55 o 
  -3   5   3       14.43       11.19      4.53 o 
  -2   5   3     1022.31     1040.57     12.86 o 
  -1   5   3      122.69      117.11     10.26 o 
   0   5   3      958.51      978.05     21.43 o 
   1   5   3      382.71      356.63     19.37 o 
   2   5   3      100.15       91.36     11.46 o 
   3   5   3       32.77       26.73      9.03 o 
   4   5   3      358.42      370.76     36.03 o 
   5   5   3        4.35       -3.47      7.55 o 
   6   5   3        1.81        0.14     15.32 o 
   7   5   3        7.80        3.27     31.24 o 
  -8   6   3       76.96       29.41     31.37 o 
  -7   6   3       12.29       10.36     13.46 o 
  -6   6   3      158.58      122.02     16.16 o 
  -5   6   3      274.18      275.29     20.66 o 
  -4   6   3      380.57      381.37     16.79 o 
  -3   6   3       29.41       31.93      4.99 o 
  -2   6   3      419.61      415.43      9.66 o 
  -1   6   3      252.15      248.70      9.09 o 
   0   6   3       58.80       69.60      7.01 o 
   1   6   3      668.28      679.43     16.30 o 
   2   6   3      252.35      274.50     18.32 o 
   3   6   3       30.57       32.52     10.07 o 
   4   6   3      284.02      316.06     25.07 o 
   5   6   3        1.32       -0.45     10.04 o 
   6   6   3        0.20       -9.71     12.63 o 
  -8   7   3        0.36        6.98     16.32 o 
  -7   7   3        0.05       15.96     13.24 o 
  -6   7   3        6.37       10.50     16.32 o 
  -5   7   3      343.74      408.85     25.32 o 
  -4   7   3      148.71      175.04     11.14 o 
  -3   7   3      191.07      194.19     18.49 o 
  -2   7   3       23.37       19.36      3.69 o 
  -1   7   3     1467.56     1384.81     24.83 o 
   0   7   3      162.90      154.60     10.28 o 
   1   7   3      108.75       96.78      8.34 o 
   2   7   3       51.20       59.95     10.07 o 
   3   7   3        3.10        4.78     10.45 o 
   4   7   3      208.20      186.33     20.93 o 
   5   7   3      677.54      696.29     39.54 o 
   6   7   3       11.43        8.95     13.33 o 
  -7   8   3        4.86        2.03     17.08 o 
  -6   8   3        1.43        6.70     11.40 o 
  -5   8   3       30.11       59.56     15.65 o 
  -4   8   3       41.50       44.87      8.58 o 
  -3   8   3       40.74       39.36      5.90 o 
  -2   8   3     3808.52     3759.75     52.75 o 
  -1   8   3     1716.40     1590.14     57.12 o 
   0   8   3      231.05      256.17     13.82 o 
   1   8   3       57.79       60.34      7.73 o 
   2   8   3      613.83      659.86     28.50 o 
   3   8   3      166.81      170.44     33.10 o 
   4   8   3       29.77       26.88     11.49 o 
   5   8   3       37.59       36.82     16.29 o 
   6   8   3       87.96      100.03     17.74 o 
  -7   9   3       42.65       56.17     36.24 o 
  -6   9   3       10.05       22.62     15.96 o 
  -5   9   3        1.86        1.39     10.88 o 
  -4   9   3      112.61      126.29     23.36 o 
  -3   9   3       26.48       14.36      4.73 o 
  -2   9   3      167.69      177.17     10.82 o 
  -1   9   3      508.52      503.18     21.20 o 
   0   9   3      284.21      312.55     18.75 o 
   1   9   3       77.29       76.16      8.73 o 
   2   9   3        9.62       13.72      7.74 o 
   3   9   3       53.88       56.93     14.43 o 
   4   9   3      210.04      191.23     22.40 o 
   5   9   3      110.53      133.85     37.07 o 
   6   9   3        7.28       12.29     13.34 o 
  -7  10   3        1.01        5.59     16.18 o 
  -6  10   3       25.12       29.41     19.91 o 
  -5  10   3      147.40      155.75     28.84 o 
  -4  10   3        0.02        0.82      8.77 o 
  -3  10   3        9.73        8.24     10.76 o 
  -2  10   3      224.10      257.15     17.30 o 
  -1  10   3       38.13       32.24      7.75 o 
   0  10   3      217.74      241.36     16.68 o 
   1  10   3      342.85      401.59     19.26 o 
   2  10   3       11.54       17.19      8.44 o 
   3  10   3       27.88       23.48     10.85 o 
   4  10   3      286.00      286.53     42.72 o 
   5  10   3        4.88       16.02     11.71 o 
   6  10   3        2.26        3.35     13.69 o 
  -7  11   3       84.38       75.29     24.92 o 
  -6  11   3        4.66       18.44     14.76 o 
  -5  11   3       53.45       42.00     16.61 o 
  -4  11   3        6.50        0.81     10.48 o 
  -3  11   3        7.07        9.57      9.87 o 
  -2  11   3       50.84       53.59      9.68 o 
  -1  11   3       55.19       50.92     15.25 o 
   0  11   3        0.53        0.25      6.17 o 
   1  11   3      112.29      144.45     12.74 o 
   2  11   3        4.89       16.56      8.43 o 
   3  11   3      211.62      201.57     20.47 o 
   4  11   3      883.81      924.67     54.93 o 
   5  11   3      184.14      235.39     25.40 o 
  -6  12   3       35.65       61.33     19.67 o 
  -5  12   3      194.75      169.59     26.56 o 
  -4  12   3        0.09       -1.03     10.25 o 
  -3  12   3       62.71       68.75     16.28 o 
  -2  12   3      539.48      528.08     53.79 o 
  -1  12   3       86.38      108.16     36.81 o 
   0  12   3       29.20       12.61      9.72 o 
   1  12   3       36.91       39.89     10.61 o 
   2  12   3        5.28        7.55      8.59 o 
   3  12   3       20.79       12.33     10.20 o 
   4  12   3       40.32       43.72     14.72 o 
   5  12   3        2.05       -5.35     12.19 o 
  -6  13   3        6.28        4.29     16.37 o 
  -5  13   3       17.77        0.88     24.11 o 
  -4  13   3       14.82       19.56     14.28 o 
  -3  13   3       10.10        1.73     10.66 o 
  -2  13   3       28.81        8.40     17.53 o 
  -1  13   3        0.34       11.81     11.74 o 
   0  13   3       16.59       16.34      8.40 o 
   1  13   3        5.98        6.96     11.43 o 
   2  13   3       40.56       43.85     12.57 o 
   3  13   3      105.82       94.23     31.83 o 
   4  13   3      569.76      653.45     39.86 o 
   5  13   3       58.15       59.01     17.17 o 
  -6  14   3       25.20       56.32     23.32 o 
  -5  14   3       72.57       57.45     19.99 o 
  -4  14   3       26.13       24.96     15.53 o 
  -3  14   3       24.51       11.73     13.41 o 
  -2  14   3       17.80        3.69     24.29 o 
  -1  14   3       12.16        5.22     10.75 o 
   0  14   3      336.71      287.28     22.95 o 
   1  14   3        0.28       -2.80      9.81 o 
   2  14   3        0.02       -3.36     11.38 o 
   3  14   3       13.53       24.20     12.46 o 
   4  14   3      128.68      189.76     46.43 o 
  -5  15   3       15.56       32.78     19.14 o 
  -4  15   3        0.02       -1.65     12.45 o 
  -3  15   3        0.28       -2.24     13.82 o 
  -2  15   3       36.22       45.02     16.45 o 
  -1  15   3       16.62       10.99     12.27 o 
   0  15   3        1.90        4.05      9.32 o 
   1  15   3       33.26       20.71     12.59 o 
   2  15   3        1.54       -1.04     13.88 o 
   3  15   3       19.10       28.74     17.89 o 
   4  15   3        1.58        4.93     15.02 o 
  -5  16   3       16.54        2.24     18.12 o 
  -4  16   3       26.30       19.65     17.12 o 
  -3  16   3        0.04      -10.72     17.75 o 
  -2  16   3      150.97      133.71     24.55 o 
  -1  16   3      157.56      213.43     39.18 o 
   0  16   3       12.54       -0.03     13.02 o 
   1  16   3        1.55        7.00     12.19 o 
   2  16   3       15.04       14.93     14.41 o 
   3  16   3       41.11       59.84     22.26 o 
  -4  17   3       11.19       12.38     19.45 o 
  -3  17   3        2.86      -12.41     14.39 o 
  -2  17   3       44.99       56.68     21.95 o 
  -1  17   3        0.27       -5.11     12.11 o 
   0  17   3        7.83        8.04     15.43 o 
   1  17   3       15.98        9.29     13.85 o 
   2  17   3        0.23       -5.32     13.34 o 
   3  17   3        3.28       -1.89     16.75 o 
  -3  18   3        0.06      -14.18     15.66 o 
  -2  18   3       38.82       42.63     20.48 o 
  -1  18   3       11.85       12.49      9.89 o 
   0  18   3        0.01       10.37     11.33 o 
   1  18   3       30.96       18.96     13.95 o 
   2  18   3       27.08       15.59     15.65 o 
  -2  19   3        7.40       10.07     18.95 o 
  -1  19   3       75.31       43.05     15.82 o 
   0  19   3        3.59        9.71     11.37 o 
  -8   0   4        6.03        2.36     24.13 o 
  -7   0   4      128.66      178.08     35.39 o 
  -6   0   4       47.98       52.45     13.88 o 
  -5   0   4      183.09      238.90     28.83 o 
  -4   0   4       63.72       68.35     11.35 o 
  -3   0   4     3408.68     3317.05     49.83 o 
  -2   0   4     1712.64     1732.11     34.71 o 
  -1   0   4        4.95        2.00      3.24 o 
   0   0   4     2304.39     2335.02     31.13 o 
   1   0   4       34.25       37.89      6.57 o 
   2   0   4      957.79     1095.36     36.26 o 
   3   0   4      549.01      545.71     47.93 o 
   4   0   4      688.77      638.54     59.79 o 
   5   0   4      330.89      290.08     44.49 o 
   6   0   4       10.27        2.53     17.89 o 
  -8   1   4       61.56       77.21     21.50 o 
  -7   1   4       57.00       56.84     13.21 o 
  -6   1   4      175.01      192.23     15.47 o 
  -5   1   4       61.58       85.41      9.83 o 
  -4   1   4     1276.76     1288.92     25.14 o 
  -3   1   4        9.76        4.46      3.59 o 
  -2   1   4      110.65      115.84     11.69 o 
  -1   1   4      391.37      370.74      9.79 o 
   0   1   4      224.21      225.52      8.69 o 
   1   1   4      160.43      162.93      8.37 o 
   2   1   4       41.48       47.19      7.96 o 
   3   1   4     1124.05     1173.45     34.40 o 
   4   1   4      223.04      212.23     24.99 o 
   5   1   4        6.73        3.77      9.59 o 
   6   1   4       52.95       20.40     15.56 o 
  -8   2   4        0.00        2.41     14.28 o 
  -7   2   4        0.80       -0.39      9.37 o 
  -6   2   4       45.79       40.30      9.05 o 
  -5   2   4      444.49      479.96     21.20 o 
  -4   2   4      157.70      144.06     10.79 o 
  -3   2   4       30.94       31.10      9.13 o 
  -2   2   4       22.29       20.29      5.71 o 
  -1   2   4        5.90        3.33      2.08 o 
   0   2   4       42.23       51.51      4.66 o 
   1   2   4        6.42        3.65      3.55 o 
   2   2   4      230.27      284.46     23.47 o 
   3   2   4      146.37      184.49     17.80 o 
   4   2   4       53.70       45.29     11.60 o 
   5   2   4       10.20        1.24     11.07 o 
   6   2   4       13.90       18.99     17.64 o 
  -8   3   4      123.35       84.18     32.70 o 
  -7   3   4       87.13       79.55     14.61 o 
  -6   3   4        2.94       -0.15      6.58 o 
  -5   3   4       36.28       48.20      7.82 o 
  -4   3   4      587.50      653.52     28.20 o 
  -3   3   4       30.90       39.98      6.49 o 
  -2   3   4      769.61      778.11     40.25 o 
  -1   3   4      113.27      127.39      8.87 o 
   0   3   4       29.99       30.53      4.37 o 
   1   3   4      109.85      128.85     11.72 o 
   2   3   4      374.22      412.74     22.57 o 
   3   3   4       73.31       63.01     11.71 o 
   4   3   4      372.70      330.72     25.68 o 
   5   3   4        1.48      -13.88     11.31 o 
   6   3   4       31.13       23.85     21.67 o 
  -8   4   4        8.87      -10.56     18.71 o 
  -7   4   4        8.54       -1.05      9.28 o 
  -6   4   4       32.25       68.60     12.41 o 
  -5   4   4      117.45      127.26     11.70 o 
  -4   4   4       42.22       37.63      6.57 o 
  -3   4   4      151.68      159.45     11.04 o 
  -2   4   4      130.68      134.20     11.57 o 
  -1   4   4      555.99      607.42     18.75 o 
   0   4   4       16.24       19.73      4.00 o 
   1   4   4     3991.25     4075.45     39.50 o 
   2   4   4      353.93      354.20     13.26 o 
   3   4   4        4.06       -1.50      7.36 o 
   4   4   4      344.03      334.44     30.46 o 
   5   4   4      311.39      315.52     29.09 o 
   6   4   4      159.62      191.57     31.98 o 
  -8   5   4       90.91      103.78     22.54 o 
  -7   5   4       60.01       80.40     19.32 o 
  -6   5   4      191.37      231.83     22.28 o 
  -5   5   4      797.58      717.88     36.75 o 
  -4   5   4       19.18       15.02      6.04 o 
  -3   5   4      263.19      272.88     11.48 o 
  -2   5   4      367.43      389.04     20.20 o 
  -1   5   4      312.58      324.65     17.66 o 
   0   5   4      192.09      214.97     10.44 o 
   1   5   4      197.69      223.60     12.09 o 
   2   5   4      355.89      369.82     16.90 o 
   3   5   4        5.77       10.86      8.66 o 
   4   5   4       37.46       34.50     12.52 o 
   5   5   4        2.93        9.90     11.58 o 
   6   5   4        4.49       25.29     18.71 o 
  -8   6   4       13.09        8.35     13.91 o 
  -7   6   4       16.99        4.56     12.92 o 
  -6   6   4      146.68      110.00     20.90 o 
  -5   6   4        6.99        7.60      6.40 o 
  -4   6   4        6.53        9.26      5.43 o 
  -3   6   4       38.59       41.37      7.09 o 
  -2   6   4        3.43        0.22      5.20 o 
  -1   6   4     1279.96     1320.59     18.86 o 
   0   6   4     1904.01     2068.08     37.74 o 
   1   6   4        0.02       -3.31      3.78 o 
   2   6   4      186.41      173.43     16.27 o 
   3   6   4       24.02        6.95      8.11 o 
   4   6   4        7.78       19.39     11.32 o 
   5   6   4        1.12       -0.95     10.83 o 
   6   6   4        6.02        7.25     14.32 o 
  -8   7   4      381.05      464.23     80.58 o 
  -7   7   4        0.08       -6.48     12.64 o 
  -6   7   4        5.62        1.65     10.81 o 
  -5   7   4      227.57      258.70     28.62 o 
  -4   7   4       46.64       65.31     11.15 o 
  -3   7   4       81.40      106.43      6.73 o 
  -2   7   4      936.72      993.30     29.04 o 
  -1   7   4        0.51        4.83      4.03 o 
   0   7   4       27.61       21.32      5.43 o 
   1   7   4     1058.74     1147.63     23.47 o 
   2   7   4      171.75      209.72     23.85 o 
   3   7   4      366.04      352.26     32.76 o 
   4   7   4       99.37      112.95     17.69 o 
   5   7   4       10.42       -9.27     11.11 o 
   6   7   4        5.96       13.02     15.95 o 
  -8   8   4        2.96      -16.58     15.23 o 
  -7   8   4        9.71        8.13     13.48 o 
  -6   8   4      164.39      150.79     24.78 o 
  -5   8   4       21.51       34.44     12.49 o 
  -4   8   4        2.48       10.23      7.49 o 
  -3   8   4       59.12       73.61     11.18 o 
  -2   8   4     7268.18     7508.46     54.16 o 
  -1   8   4      572.14      642.95     23.80 o 
   0   8   4      835.11      899.82     23.63 o 
   1   8   4       66.26       76.71      8.89 o 
   2   8   4      751.31      787.58     29.71 o 
   3   8   4       43.03       49.67     12.45 o 
   4   8   4       40.70       15.47     11.74 o 
   5   8   4        3.03       -5.49     12.28 o 
   6   8   4       93.17       96.00     22.04 o 
  -7   9   4        1.91        4.44     15.67 o 
  -6   9   4       99.87       55.30     18.77 o 
  -5   9   4      411.23      488.33     39.18 o 
  -4   9   4       38.69       42.44      9.68 o 
  -3   9   4       58.42       43.93      9.16 o 
  -2   9   4      108.94      101.18     10.30 o 
  -1   9   4        1.09        8.74      8.04 o 
   0   9   4       73.14       62.56      8.58 o 
   1   9   4       63.11       75.95      9.27 o 
   2   9   4        2.01        1.62      7.11 o 
   3   9   4      462.38      434.42     28.85 o 
   4   9   4       22.93       11.84     11.72 o 
   5   9   4       15.34       14.56     14.39 o 
  -7  10   4       32.29        9.81     15.76 o 
  -6  10   4       46.72       30.14     15.09 o 
  -5  10   4       29.83        4.50     11.23 o 
  -4  10   4       58.26       54.88     11.02 o 
  -3  10   4       20.78       20.11     10.63 o 
  -2  10   4        0.18        1.14      7.41 o 
  -1  10   4      371.19      365.06     28.63 o 
   0  10   4        0.04       -0.83      6.75 o 
   1  10   4        6.89        8.36      7.21 o 
   2  10   4       15.95        9.29      7.84 o 
   3  10   4      856.10      973.11     39.01 o 
   4  10   4      234.63      244.79     26.02 o 
   5  10   4       59.57       70.49     25.42 o 
  -7  11   4       12.16       -7.61     14.08 o 
  -6  11   4      105.52      113.09     59.25 o 
  -5  11   4        7.15       -3.91     10.03 o 
  -4  11   4       27.83       16.53     12.55 o 
  -3  11   4       74.38       75.04     15.95 o 
  -2  11   4       45.65       60.06     14.53 o 
  -1  11   4       77.28      123.66     18.83 o 
   0  11   4      131.29      144.55     18.86 o 
   1  11   4       14.02       16.32      8.37 o 
   2  11   4       70.17       85.68     13.95 o 
   3  11   4       40.09       48.74     13.66 o 
   4  11   4      122.26      131.38     30.85 o 
   5  11   4       53.28       33.40     16.50 o 
  -6  12   4        0.71      -13.83     13.37 o 
  -5  12   4       20.68       15.23     13.53 o 
  -4  12   4       27.07       25.42     13.20 o 
  -3  12   4      139.37      118.62     20.38 o 
  -2  12   4       33.84       23.73     12.09 o 
  -1  12   4       37.05       67.79     20.63 o 
   0  12   4       16.57       12.62      8.28 o 
   1  12   4        0.52        9.05     11.15 o 
   2  12   4       11.81       18.65     12.58 o 
   3  12   4       42.24       21.55     14.42 o 
   4  12   4        8.42       -4.68     12.22 o 
   5  12   4        0.04       -5.41     13.99 o 
  -6  13   4       18.74       19.19     18.19 o 
  -5  13   4       82.70       64.93     20.25 o 
  -4  13   4       19.10       11.45     24.89 o 
  -3  13   4      167.14      154.94     23.97 o 
  -2  13   4       12.51        9.13     10.27 o 
  -1  13   4       12.30       20.42     17.49 o 
   0  13   4      106.61      151.84     17.53 o 
   1  13   4        1.93        5.03     11.02 o 
   2  13   4       56.72       68.99     35.34 o 
   3  13   4       39.11       95.45     17.59 o 
   4  13   4       76.84       86.09     18.86 o 
  -6  14   4        4.02      -15.43     14.54 o 
  -5  14   4        0.67       -3.69     14.33 o 
  -4  14   4        0.01        3.80     11.95 o 
  -3  14   4       61.73       51.26     16.66 o 
  -2  14   4       42.11       60.29     16.45 o 
  -1  14   4        0.60        1.75      8.39 o 
   0  14   4       52.90       58.50     16.42 o 
   1  14   4      128.26      132.21     23.13 o 
   2  14   4        0.24       11.83     14.04 o 
   3  14   4      214.10      245.71     32.62 o 
   4  14   4       28.01       36.32     21.65 o 
  -5  15   4       11.57       20.48     17.87 o 
  -4  15   4       21.47       23.40     16.83 o 
  -3  15   4        0.46       -5.16     12.54 o 
  -2  15   4      124.23      154.50     48.80 o 
  -1  15   4        0.66        3.41     11.92 o 
   0  15   4       62.74       48.03     15.88 o 
   1  15   4       49.32       59.49     18.55 o 
   2  15   4        0.00       -0.05     13.47 o 
   3  15   4      154.47      180.66     30.02 o 
  -5  16   4        0.22      -18.33     15.02 o 
  -4  16   4        0.87        7.64     16.66 o 
  -3  16   4       80.75       66.00     19.87 o 
  -2  16   4      160.98      165.90     26.80 o 
  -1  16   4       96.02      116.80     30.43 o 
   0  16   4        7.32       25.53     13.23 o 
   1  16   4       17.38       12.70     14.48 o 
   2  16   4        0.35      -14.02     13.19 o 
   3  16   4       29.75       44.14     22.46 o 
  -4  17   4        0.01        1.74     16.28 o 
  -3  17   4       11.38       27.55     17.45 o 
  -2  17   4       40.02       50.53     18.70 o 
  -1  17   4       43.21       12.19     12.80 o 
   0  17   4        0.30        8.60     12.51 o 
   1  17   4        0.56       -8.14     13.35 o 
   2  17   4        0.90        3.38     16.59 o 
  -3  18   4        7.17        4.14     15.48 o 
  -2  18   4       17.80       21.66     36.12 o 
  -1  18   4       74.40       48.63     18.51 o 
   0  18   4       75.27       60.67     18.82 o 
   1  18   4       15.58       27.71     17.11 o 
  -8   1   5        3.00       -2.56     14.11 o 
  -7   1   5        8.04       -0.40      7.72 o 
  -6   1   5      277.10      265.81     24.51 o 
  -5   1   5       10.22       16.71      6.75 o 
  -4   1   5      506.43      508.45     17.94 o 
  -3   1   5      571.00      590.99     15.98 o 
  -2   1   5       13.44       10.88      3.35 o 
  -1   1   5     1042.66     1018.07     17.01 o 
   0   1   5      126.48      104.60      7.01 o 
   1   1   5      291.49      278.81     11.74 o 
   2   1   5        0.53        6.28      5.95 o 
   3   1   5      142.63      148.02     20.78 o 
   4   1   5       84.22       81.57     17.83 o 
   5   1   5      112.58      104.41     25.40 o 
   6   1   5       21.77       22.43     17.65 o 
  -8   2   5        0.20      -12.07     21.07 o 
  -7   2   5      305.35      283.60     24.31 o 
  -6   2   5      203.63      192.31     15.70 o 
  -5   2   5        1.70        4.58      5.22 o 
  -4   2   5      350.29      374.73     15.93 o 
  -3   2   5       80.13       88.85      8.09 o 
  -2   2   5        7.54        8.68      2.82 o 
  -1   2   5     1193.65     1263.66     16.58 o 
   0   2   5     1218.06     1293.69     18.73 o 
   1   2   5      950.54      978.03     39.33 o 
   2   2   5      133.78      119.83     13.74 o 
   3   2   5       19.39       19.68     13.27 o 
   4   2   5        0.00        4.31      7.67 o 
   5   2   5       83.49      101.70     21.12 o 
   6   2   5       47.47       70.06     22.78 o 
  -8   3   5       31.33        9.10     17.22 o 
  -7   3   5       29.79       23.36     13.74 o 
  -6   3   5      118.15      119.43     14.16 o 
  -5   3   5      245.91      292.78     17.07 o 
  -4   3   5       38.91       45.64      6.91 o 
  -3   3   5       47.90       57.31      6.66 o 
  -2   3   5      818.93      795.79     17.02 o 
  -1   3   5        0.02        1.34      2.59 o 
   0   3   5      246.83      266.34     11.91 o 
   1   3   5       32.18       26.91      5.86 o 
   2   3   5      325.82      310.52     14.84 o 
   3   3   5       56.27       65.10     15.02 o 
   4   3   5      179.91      172.58     19.67 o 
   5   3   5      121.76       62.38     26.38 o 
   6   3   5       38.47       51.09     21.55 o 
  -8   4   5        0.00       -9.56     13.74 o 
  -7   4   5       22.98       27.34     13.06 o 
  -6   4   5        2.18       -7.83      7.53 o 
  -5   4   5       49.94       56.17     16.47 o 
  -4   4   5      199.75      179.81     13.09 o 
  -3   4   5      851.29      935.81     18.47 o 
  -2   4   5       50.10       49.53      8.71 o 
  -1   4   5     1193.89     1331.30     25.10 o 
   0   4   5       41.63       34.80      5.41 o 
   1   4   5      398.46      438.71     16.08 o 
   2   4   5       22.20       16.97      5.99 o 
   3   4   5       62.16       54.05     11.55 o 
   4   4   5        5.44        4.98      9.03 o 
   5   4   5      154.12      133.60     24.60 o 
   6   4   5        7.57       27.80     19.70 o 
  -8   5   5       72.26       92.35     21.42 o 
  -7   5   5        5.14        3.88     12.46 o 
  -6   5   5      147.85      125.69     37.00 o 
  -5   5   5        1.12       -6.11      6.46 o 
  -4   5   5       33.63       22.65      6.02 o 
  -3   5   5      259.95      210.23     16.41 o 
  -2   5   5       22.45        6.06      9.07 o 
  -1   5   5      274.91      304.15     10.88 o 
   0   5   5      139.78      149.79     11.65 o 
   1   5   5      169.92      206.85     12.68 o 
   2   5   5      925.65      913.32     30.68 o 
   3   5   5        7.35       -0.36      7.73 o 
   4   5   5      152.25      204.48     22.94 o 
   5   5   5       18.05       23.84     14.62 o 
   6   5   5        0.41        1.28     19.13 o 
  -8   6   5        8.48       13.05     20.18 o 
  -7   6   5       17.10       26.10     14.86 o 
  -6   6   5      142.66      118.03     23.32 o 
  -5   6   5       50.40       53.32     11.93 o 
  -4   6   5        9.55        1.65      6.40 o 
  -3   6   5      105.39      153.76     20.54 o 
  -2   6   5      854.73      900.08     26.93 o 
  -1   6   5       23.25       23.70      5.67 o 
   0   6   5     1526.83     1467.08     28.79 o 
   1   6   5      261.39      267.89     14.68 o 
   2   6   5        4.07        0.08      8.43 o 
   3   6   5       36.74       25.71     11.04 o 
   4   6   5      352.53      332.12     29.22 o 
   5   6   5        4.86       -3.10     11.60 o 
   6   6   5        8.74       -3.15     15.36 o 
  -8   7   5       77.97       94.99     24.40 o 
  -7   7   5        0.30       -1.42     13.09 o 
  -6   7   5       10.45       -6.23     10.14 o 
  -5   7   5       16.33        8.89      8.39 o 
  -4   7   5        4.85       10.30      7.93 o 
  -3   7   5       41.23       26.78      8.73 o 
  -2   7   5       71.47       51.17     10.00 o 
  -1   7   5      375.83      401.78     22.82 o 
   0   7   5      243.36      252.73     13.93 o 
   1   7   5        0.64        2.99      5.13 o 
   2   7   5      134.20      131.27     45.42 o 
   3   7   5        0.07       10.25      9.26 o 
   4   7   5       46.95       49.24     14.73 o 
   5   7   5       62.69       33.67     14.21 o 
  -8   8   5       15.36       -4.69     17.28 o 
  -7   8   5       21.25       23.25     17.48 o 
  -6   8   5       53.73       52.95     16.80 o 
  -5   8   5      118.03      139.08     17.30 o 
  -4   8   5       76.40       65.49     12.37 o 
  -3   8   5      358.92      347.26     23.49 o 
  -2   8   5     1458.21     1542.83     77.07 o 
  -1   8   5       51.86       46.46     12.16 o 
   0   8   5      357.80      368.62     22.53 o 
   1   8   5      232.94      235.17     18.79 o 
   2   8   5      143.72      159.45     17.14 o 
   3   8   5        9.66        6.34      9.92 o 
   4   8   5       46.45       33.56     13.51 o 
   5   8   5        6.51        3.02     13.70 o 
  -7   9   5        0.47      -11.43     13.47 o 
  -6   9   5        4.42        9.48     13.47 o 
  -5   9   5        0.22       -3.17     10.65 o 
  -4   9   5       19.75       23.19     12.56 o 
  -3   9   5        1.13        5.48      7.36 o 
  -2   9   5        0.05       -1.11      5.72 o 
  -1   9   5      105.01       87.67     16.45 o 
   0   9   5       60.81       45.47      9.73 o 
   1   9   5      189.54      193.97     24.13 o 
   2   9   5        0.35        8.11      8.69 o 
   3   9   5      464.04      534.44     42.95 o 
   4   9   5       30.38       32.04     13.75 o 
   5   9   5        0.00       -3.80     14.58 o 
  -7  10   5       21.32       29.69     17.96 o 
  -6  10   5      165.38      152.52     50.51 o 
  -5  10   5       48.82       21.97     14.46 o 
  -4  10   5       64.85       77.21     18.43 o 
  -3  10   5        4.76       -3.96      6.47 o 
  -2  10   5      383.73      422.29     67.08 o 
  -1  10   5      382.12      420.38     62.96 o 
   0  10   5      464.86      548.66     32.84 o 
   1  10   5       22.62        6.68     10.59 o 
   2  10   5       10.16        6.93      8.81 o 
   3  10   5      118.91      136.50     22.06 o 
   4  10   5       24.27       27.24     18.25 o 
   5  10   5        0.34       10.48     16.10 o 
  -7  11   5        0.38        1.21     15.85 o 
  -6  11   5       85.22       64.96     25.76 o 
  -5  11   5       11.39       12.93     18.40 o 
  -4  11   5       19.35       20.58      8.93 o 
  -3  11   5       25.34       22.29     11.36 o 
  -2  11   5       34.50       15.98     11.61 o 
  -1  11   5        9.92        0.22      9.72 o 
   0  11   5       41.46       30.83     10.06 o 
   1  11   5       21.05       29.50     30.06 o 
   2  11   5       43.40       32.99     16.12 o 
   3  11   5       63.60       74.70     16.50 o 
   4  11   5      109.38      109.33     20.75 o 
  -6  12   5        0.11        5.11     16.90 o 
  -5  12   5        0.71       20.21     14.74 o 
  -4  12   5        9.14        6.20     14.55 o 
  -3  12   5     2371.51     2541.06     73.31 o 
  -2  12   5     1523.77     1604.26     55.62 o 
  -1  12   5       17.57       18.07     11.32 o 
   0  12   5       18.79       23.36     12.32 o 
   1  12   5      112.91      109.91     21.95 o 
   2  12   5      207.23      258.99     31.96 o 
   3  12   5        0.01        0.99     13.44 o 
   4  12   5        0.14      -12.83     12.67 o 
  -6  13   5       40.70       45.85     28.82 o 
  -5  13   5        1.00        7.63     14.75 o 
  -4  13   5       29.66       32.79     16.12 o 
  -3  13   5       98.06      129.30     23.72 o 
  -2  13   5      231.31      255.00     29.37 o 
  -1  13   5        9.42       23.57     16.43 o 
   0  13   5       39.25       55.85     25.66 o 
   1  13   5       53.72       41.54     16.94 o 
   2  13   5       10.14        1.94     13.23 o 
   3  13   5       71.80       80.39     23.23 o 
   4  13   5       15.21       15.57     20.79 o 
  -6  14   5        1.35        4.91     17.69 o 
  -5  14   5       21.58        1.04     13.49 o 
  -4  14   5        0.68      -10.27     12.00 o 
  -3  14   5       33.35       33.82     15.14 o 
  -2  14   5      127.97      165.52     30.80 o 
  -1  14   5      119.71       88.36     45.62 o 
   0  14   5       69.44       59.96     17.67 o 
   1  14   5        4.15       -6.88     12.48 o 
   2  14   5      191.05      267.69     34.82 o 
   3  14   5       90.75       98.66     25.71 o 
  -5  15   5        1.38       -3.51     14.59 o 
  -4  15   5        0.46       -7.74     13.06 o 
  -3  15   5        7.00        1.36     13.59 o 
  -2  15   5       91.29      120.09     23.11 o 
  -1  15   5       15.15        8.58      9.06 o 
   0  15   5        6.39        4.88     12.21 o 
   1  15   5       12.87       19.62     15.43 o 
   2  15   5       73.75       53.42     20.57 o 
   3  15   5      159.17      183.17     42.64 o 
  -4  16   5        3.51        3.92     16.22 o 
  -3  16   5        9.24        0.16     14.54 o 
  -2  16   5       86.42       46.48     19.63 o 
  -1  16   5        2.94       -1.16      9.29 o 
   0  16   5       20.87       27.34     15.39 o 
   1  16   5       34.27       55.04     21.14 o 
   2  16   5        0.02       11.97     17.55 o 
  -4  17   5        1.01        1.09     16.92 o 
  -3  17   5        1.71       -8.21     16.42 o 
  -2  17   5       92.72      103.38     35.10 o 
  -1  17   5       11.89       13.39     12.79 o 
   0  17   5        6.87       19.45     18.49 o 
   1  17   5       48.02       41.98     21.87 o 
  -2  18   5        2.58       -1.74      8.07 o 
  -1  18   5        7.26        5.38     11.80 o 
   0  18   5        1.14        9.73     14.52 o 
  -8   0   6        0.05       23.07     21.77 o 
  -7   0   6        7.43        2.34     10.67 o 
  -6   0   6       18.27        6.98      9.48 o 
  -5   0   6        3.68       13.31      9.35 o 
  -4   0   6      345.30      363.49     24.76 o 
  -3   0   6        7.85        5.66      6.55 o 
  -2   0   6      128.84      146.59     10.86 o 
  -1   0   6      106.46      111.73     10.42 o 
   0   0   6     2187.30     2274.30     38.15 o 
   1   0   6       87.17       81.87     10.30 o 
   2   0   6      119.11      148.64     20.12 o 
   3   0   6      288.24      397.74     54.48 o 
   4   0   6     1245.20     1094.94     70.08 o 
   5   0   6      336.46      320.20     51.67 o 
   6   0   6       26.29       52.22     29.35 o 
  -8   1   6       16.42       -5.58     19.52 o 
  -7   1   6      202.53      188.15     19.55 o 
  -6   1   6      215.33      238.37     17.37 o 
  -5   1   6      129.36      135.90     13.26 o 
  -4   1   6      133.72      144.73     18.38 o 
  -3   1   6     1044.31     1043.16     22.39 o 
  -2   1   6      146.23      172.41      8.28 o 
  -1   1   6      573.08      600.04     13.30 o 
   0   1   6      568.13      562.77     13.91 o 
   1   1   6       36.01       40.72      5.90 o 
   2   1   6       66.56       58.06     10.00 o 
   3   1   6        3.53        4.21      7.27 o 
   4   1   6       27.72       20.64     12.20 o 
   5   1   6       33.15       14.46     14.53 o 
   6   1   6      110.05       62.81     39.24 o 
  -8   2   6       44.11       58.79     23.03 o 
  -7   2   6       18.00       12.44     10.95 o 
  -6   2   6       27.51       17.79      8.90 o 
  -5   2   6      149.80      134.45     12.05 o 
  -4   2   6        4.47        4.62      4.75 o 
  -3   2   6      115.89      115.90     12.20 o 
  -2   2   6       12.71       13.87      6.87 o 
  -1   2   6      943.77      989.38     17.57 o 
   0   2   6      520.14      494.02     13.45 o 
   1   2   6       99.13      104.62     10.91 o 
   2   2   6       38.36       40.26      9.76 o 
   3   2   6      271.73      304.83     24.55 o 
   4   2   6       38.91       34.24     17.74 o 
   5   2   6       10.04      -15.01     10.64 o 
  -8   3   6        0.59       -3.04     14.05 o 
  -7   3   6       27.87       32.00     13.96 o 
  -6   3   6      301.58      257.68     27.87 o 
  -5   3   6        2.62       -4.04      6.29 o 
  -4   3   6      351.71      382.68     18.42 o 
  -3   3   6      182.26      230.50     12.33 o 
  -2   3   6      826.56      848.34     13.93 o 
  -1   3   6      101.34      109.96      7.14 o 
   0   3   6      174.18      189.46     10.12 o 
   1   3   6      254.24      274.46     17.95 o 
   2   3   6        2.63       14.53      8.14 o 
   3   3   6      170.79      161.57     18.54 o 
   4   3   6      318.51      327.47     33.20 o 
   5   3   6        0.06       15.66     13.90 o 
  -8   4   6       28.81       20.28     16.34 o 
  -7   4   6       49.48       29.83     27.92 o 
  -6   4   6        5.47        8.37      8.60 o 
  -5   4   6       39.54       37.29      9.98 o 
  -4   4   6      162.35      202.71     17.58 o 
  -3   4   6       19.68       17.02      7.03 o 
  -2   4   6        6.25       -2.52      5.25 o 
  -1   4   6      218.36      232.22     11.65 o 
   0   4   6        4.26        2.24      4.22 o 
   1   4   6        4.92       20.11      6.26 o 
   2   4   6      198.87      212.33     25.53 o 
   3   4   6       28.53       11.46      8.45 o 
   4   4   6       87.29       59.13     17.79 o 
   5   4   6       34.58       19.53     14.22 o 
  -8   5   6        2.08        6.05     14.84 o 
  -7   5   6       19.46        5.69     16.79 o 
  -6   5   6      301.13      315.10     24.31 o 
  -5   5   6      213.75      228.14     19.93 o 
  -4   5   6       70.75       63.04     11.38 o 
  -3   5   6       94.27      113.01     13.21 o 
  -2   5   6      130.08      133.37     14.02 o 
  -1   5   6      239.69      254.42     11.44 o 
   0   5   6      272.61      283.16     16.88 o 
   1   5   6       37.30       17.49      6.33 o 
   2   5   6      442.04      412.15     28.10 o 
   3   5   6      412.64      432.96     29.41 o 
   4   5   6        2.56      -11.41      8.44 o 
   5   5   6       58.28       38.89     16.54 o 
  -8   6   6      102.69      138.54     26.35 o 
  -7   6   6       71.03       58.69     18.81 o 
  -6   6   6      109.93       91.94     15.11 o 
  -5   6   6      460.52      496.33     29.41 o 
  -4   6   6       47.40       42.72      9.76 o 
  -3   6   6       84.77       87.70     14.08 o 
  -2   6   6      920.50      982.96     30.08 o 
  -1   6   6       22.81       24.29      6.15 o 
   0   6   6      207.37      196.38     14.77 o 
   1   6   6        1.47       -3.66      4.89 o 
   2   6   6      947.06     1045.54     35.66 o 
   3   6   6       36.46       25.53     11.45 o 
   4   6   6        2.54      -12.94     11.43 o 
   5   6   6       11.16        1.77     13.77 o 
  -8   7   6       63.55       87.88     23.68 o 
  -7   7   6      141.12      142.31     25.37 o 
  -6   7   6        6.00        9.49     12.51 o 
  -5   7   6       24.57       15.43      9.07 o 
  -4   7   6        9.95       10.58      7.27 o 
  -3   7   6       70.51       91.81     13.36 o 
  -2   7   6       11.98        5.54      6.64 o 
  -1   7   6      109.18      111.73     11.50 o 
   0   7   6        1.88       -0.50      5.85 o 
   1   7   6       68.15       99.15     19.07 o 
   2   7   6       13.99       20.64      9.50 o 
   3   7   6      117.19      107.39     19.28 o 
   4   7   6        3.74        4.91     12.38 o 
   5   7   6       11.40        9.29     14.36 o 
  -7   8   6        1.86        7.47     14.80 o 
  -6   8   6       82.88       93.54     21.31 o 
  -5   8   6        6.88        1.92      8.39 o 
  -4   8   6      335.66      366.22     28.95 o 
  -3   8   6      595.97      611.97     42.33 o 
  -2   8   6       17.12       11.43     10.85 o 
  -1   8   6       16.72       13.67      7.69 o 
   0   8   6      306.42      298.80     20.91 o 
   1   8   6      115.15       85.00     13.27 o 
   2   8   6       80.05       84.35     18.66 o 
   3   8   6        3.88        8.53     11.22 o 
   4   8   6       13.14       27.32     13.86 o 
   5   8   6       10.77       -0.74     14.25 o 
  -7   9   6        5.05       11.70     15.96 o 
  -6   9   6      136.03      121.12     24.29 o 
  -5   9   6       52.00       52.50     15.76 o 
  -4   9   6      329.70      357.29     44.39 o 
  -3   9   6      138.13      140.66     16.22 o 
  -2   9   6       77.67       60.75     11.49 o 
  -1   9   6       49.75       60.18     11.67 o 
   0   9   6        2.41       -5.66      6.11 o 
   1   9   6      269.75      232.20     27.58 o 
   2   9   6        0.79       -6.81      9.61 o 
   3   9   6      421.98      489.29     34.34 o 
   4   9   6      110.00      103.43     20.67 o 
   5   9   6        2.08       -2.83     15.46 o 
  -7  10   6        6.12       12.40     16.68 o 
  -6  10   6        2.97       -4.57     20.48 o 
  -5  10   6        1.81        0.02     19.77 o 
  -4  10   6      117.11      124.15     16.72 o 
  -3  10   6      625.44      651.51     34.59 o 
  -2  10   6      460.22      487.50     35.81 o 
  -1  10   6       38.40       58.55     14.23 o 
   0  10   6       54.08       38.70     10.68 o 
   1  10   6       82.94       66.87     17.29 o 
   2  10   6        0.08        4.50     12.27 o 
   3  10   6      441.06      480.51     34.13 o 
   4  10   6        7.39        4.71     14.02 o 
  -7  11   6        8.39       -2.93     18.14 o 
  -6  11   6        8.23      -19.04     12.69 o 
  -5  11   6       14.88       12.81     13.20 o 
  -4  11   6        1.90        0.64      8.39 o 
  -3  11   6      724.10      771.14     35.41 o 
  -2  11   6       54.67       70.31     31.47 o 
  -1  11   6      130.20       88.65     14.33 o 
   0  11   6      114.41      115.95     43.13 o 
   1  11   6       31.11       27.54     14.15 o 
   2  11   6        4.44        6.79     13.54 o 
   3  11   6       69.73       87.36     29.45 o 
   4  11   6       58.52       49.80     24.54 o 
  -6  12   6       32.02       -4.51     16.02 o 
  -5  12   6        5.07       22.71     14.64 o 
  -4  12   6      258.68      341.71     48.77 o 
  -3  12   6       86.19       67.70     19.51 o 
  -2  12   6       40.75       32.58     21.67 o 
  -1  12   6       16.74       14.73     10.33 o 
   0  12   6       22.41       54.36     17.46 o 
   1  12   6      141.45      184.74     47.78 o 
   2  12   6       17.99       14.82     15.77 o 
   3  12   6        0.47       18.11     18.18 o 
   4  12   6        0.02       17.78     21.61 o 
  -6  13   6       34.84       24.63     19.22 o 
  -5  13   6        3.49        9.02     14.80 o 
  -4  13   6       20.31       -4.75     12.46 o 
  -3  13   6      152.22      241.79     44.34 o 
  -2  13   6       17.16       19.93     18.26 o 
  -1  13   6        7.32        0.50     10.21 o 
   0  13   6        5.40       -3.34     12.63 o 
   1  13   6       14.95       12.33     13.98 o 
   2  13   6        6.79       -3.25     14.38 o 
   3  13   6        8.06        4.95     18.24 o 
  -5  14   6        1.86        1.26     14.49 o 
  -4  14   6       27.88       -6.31     13.00 o 
  -3  14   6      174.56      115.43     22.58 o 
  -2  14   6       72.38       63.51     25.44 o 
  -1  14   6        8.01       -0.01      9.58 o 
   0  14   6       17.03       13.85     14.47 o 
   1  14   6        9.64        0.41     18.87 o 
   2  14   6       18.03       16.82     19.34 o 
   3  14   6      116.94      111.64     29.20 o 
  -5  15   6        6.62       13.97     18.89 o 
  -4  15   6        8.72        3.39     15.97 o 
  -3  15   6       47.27       30.03     21.24 o 
  -2  15   6        0.05       -3.21      9.46 o 
  -1  15   6        1.01       -2.09     10.48 o 
   0  15   6       65.44       35.33     17.38 o 
   1  15   6       89.54       77.43     23.23 o 
   2  15   6       13.00      -17.87     16.22 o 
  -4  16   6      206.96      193.84     70.96 o 
  -3  16   6      222.79      230.16     60.81 o 
  -2  16   6        8.49       -0.99      9.24 o 
  -1  16   6        2.95       -0.37     10.95 o 
   0  16   6       22.50       -2.61     14.29 o 
   1  16   6      111.47      136.68     44.37 o 
  -3  17   6       21.76       27.62     19.55 o 
  -2  17   6       11.19        9.74     11.86 o 
  -1  17   6        2.05       11.35     12.55 o 
   0  17   6        1.01       -7.35     14.43 o 
  -8   1   7        0.13       38.07     25.15 o 
  -7   1   7       66.22       52.92     28.49 o 
  -6   1   7      207.18      179.55     18.18 o 
  -5   1   7       17.97       12.49      6.50 o 
  -4   1   7       10.30        8.36      6.17 o 
  -3   1   7      332.97      344.46     20.62 o 
  -2   1   7      188.76      170.97      9.30 o 
  -1   1   7        9.45       13.75      4.36 o 
   0   1   7      201.76      203.74     11.18 o 
   1   1   7      160.53      133.06     10.09 o 
   2   1   7        0.90       -2.89      5.86 o 
   3   1   7      484.98      500.58     31.93 o 
   4   1   7       61.44       46.22     19.08 o 
   5   1   7        2.35        4.70     13.29 o 
  -8   2   7      110.61      110.82     22.92 o 
  -7   2   7      207.16      167.42     19.53 o 
  -6   2   7      147.54      164.47     18.12 o 
  -5   2   7        2.01       -0.35      6.69 o 
  -4   2   7       68.30       90.41     16.24 o 
  -3   2   7      898.61      954.25     28.44 o 
  -2   2   7      754.08      787.94     15.36 o 
  -1   2   7      515.57      601.83     14.73 o 
   0   2   7       58.83       72.97      7.42 o 
   1   2   7      127.77      113.76      9.24 o 
   2   2   7       43.04       58.80     12.18 o 
   3   2   7      173.28      155.69     18.96 o 
   4   2   7       35.33       13.85     15.48 o 
   5   2   7        3.31      -10.40     12.92 o 
  -8   3   7       81.14       42.83     18.63 o 
  -7   3   7      290.34      295.81     32.75 o 
  -6   3   7        0.19        0.77      7.65 o 
  -5   3   7       35.49       26.62      9.65 o 
  -4   3   7        5.86        9.18      6.94 o 
  -3   3   7      113.64      133.60     22.79 o 
  -2   3   7       52.01       55.03      6.57 o 
  -1   3   7      782.15      788.54     16.53 o 
   0   3   7      566.53      568.50     15.89 o 
   1   3   7        8.25        6.92      5.51 o 
   2   3   7      404.22      430.23     27.38 o 
   3   3   7       21.65        4.58      9.12 o 
   4   3   7       30.60       18.41     10.81 o 
   5   3   7       13.08       45.17     17.12 o 
  -8   4   7        0.08       12.90     15.03 o 
  -7   4   7       99.94       80.36     15.29 o 
  -6   4   7       49.83       50.89     11.85 o 
  -5   4   7       47.23       41.68     10.85 o 
  -4   4   7      545.54      574.34     27.54 o 
  -3   4   7        0.92        2.92      6.79 o 
  -2   4   7        3.06        8.51      5.45 o 
  -1   4   7      944.81      940.98     32.39 o 
   0   4   7       74.78       76.55      8.63 o 
   1   4   7        5.84        0.55      5.85 o 
   2   4   7      108.36      102.12     14.91 o 
   3   4   7      402.20      399.62     30.51 o 
   4   4   7      209.95      207.87     27.73 o 
   5   4   7       14.79       16.07     14.04 o 
  -8   5   7       13.49       13.89     15.95 o 
  -7   5   7       23.91       -3.87     12.28 o 
  -6   5   7        3.65       -1.93      7.62 o 
  -5   5   7      336.45      428.68     27.84 o 
  -4   5   7      162.41      137.93     15.98 o 
  -3   5   7        1.05       -8.53      5.97 o 
  -2   5   7       32.64       27.79      7.31 o 
  -1   5   7        2.82        2.24      5.11 o 
   0   5   7       14.86       23.26      5.93 o 
   1   5   7       16.98       19.01      7.14 o 
   2   5   7      714.73      728.23     47.84 o 
   3   5   7       41.02       24.09     16.70 o 
   4   5   7      106.74      104.63     23.67 o 
   5   5   7        4.77        6.75     12.34 o 
  -8   6   7        3.42        5.89     15.60 o 
  -7   6   7       79.36       44.74     28.64 o 
  -6   6   7        2.02        8.44      9.53 o 
  -5   6   7        0.98        3.74      7.80 o 
  -4   6   7      272.92      298.89     22.90 o 
  -3   6   7        0.53       -1.57      7.13 o 
  -2   6   7        5.25        0.60      5.43 o 
  -1   6   7      756.19      786.88     24.87 o 
   0   6   7       78.57       82.03     12.26 o 
   1   6   7        0.11       -6.04      7.53 o 
   2   6   7     1073.38     1108.90     38.36 o 
   3   6   7       59.51       42.86     12.97 o 
   4   6   7       29.06       22.58     13.09 o 
   5   6   7       12.66       23.45     22.39 o 
  -8   7   7       13.55       12.00     16.68 o 
  -7   7   7      147.86      160.63     26.70 o 
  -6   7   7        0.96       -1.00      8.64 o 
  -5   7   7       43.32       38.69     11.14 o 
  -4   7   7      483.28      477.35     40.11 o 
  -3   7   7       18.95       12.24      8.60 o 
  -2   7   7      203.85      226.35     36.05 o 
  -1   7   7       24.03       43.69      8.65 o 
   0   7   7        0.66        6.40      7.27 o 
   1   7   7        0.01       -8.20      8.62 o 
   2   7   7      110.77      171.85     49.54 o 
   3   7   7       84.07       94.12     26.18 o 
   4   7   7       61.66       52.30     17.16 o 
  -7   8   7       20.61       18.07     15.36 o 
  -6   8   7       41.31       44.51     20.63 o 
  -5   8   7        4.76       11.12      8.63 o 
  -4   8   7      173.56      194.24     19.87 o 
  -3   8   7      233.36      200.84     19.02 o 
  -2   8   7        3.01        3.21      7.66 o 
  -1   8   7       52.18       43.89      8.98 o 
   0   8   7      180.21      149.69     16.26 o 
   1   8   7        1.89        2.42     10.74 o 
   2   8   7        0.75       -1.80     10.83 o 
   3   8   7       41.05       49.69     14.85 o 
   4   8   7        0.18       -3.17     14.28 o 
  -7   9   7        7.69       13.33     16.26 o 
  -6   9   7        4.71      -17.04     11.36 o 
  -5   9   7       35.55       19.14     10.34 o 
  -4   9   7      110.90      105.52     15.84 o 
  -3   9   7       59.81       49.86     15.71 o 
  -2   9   7       26.13       28.34     11.12 o 
  -1   9   7       57.19       43.84     11.59 o 
   0   9   7      256.46      371.26     57.13 o 
   1   9   7        3.50        2.11     12.25 o 
   2   9   7        2.69        8.80     12.75 o 
   3   9   7       16.87       18.05     17.32 o 
   4   9   7        1.17        0.35     12.94 o 
  -7  10   7        2.85       14.36     16.18 o 
  -6  10   7       75.15       67.20     20.95 o 
  -5  10   7        0.02      -12.36      8.24 o 
  -4  10   7      143.39      175.13     19.47 o 
  -3  10   7       90.88       84.57     14.66 o 
  -2  10   7       83.77       95.44     14.93 o 
  -1  10   7      211.36      190.40     29.29 o 
   0  10   7       28.76       17.14     32.61 o 
   1  10   7      122.52      111.06     41.52 o 
   2  10   7        6.46       16.70     14.69 o 
   3  10   7        9.59       27.64     23.93 o 
   4  10   7        1.57       16.54     20.99 o 
  -7  11   7       13.16       -1.47     16.39 o 
  -6  11   7        5.76        3.37     13.53 o 
  -5  11   7       10.71        7.47     10.98 o 
  -4  11   7       45.72       31.34     11.59 o 
  -3  11   7       34.46       17.10     10.31 o 
  -2  11   7        2.45        3.59     10.82 o 
  -1  11   7        7.10       12.34      8.88 o 
   0  11   7       25.33       24.61     16.43 o 
   1  11   7       39.75       36.71     15.23 o 
   2  11   7        8.53        5.51     14.57 o 
   3  11   7        2.46      -11.66     28.00 o 
  -6  12   7       23.15       11.76     15.89 o 
  -5  12   7       47.11       68.36     31.82 o 
  -4  12   7       74.14       85.03     15.99 o 
  -3  12   7      541.11      561.01     42.20 o 
  -2  12   7       33.59       59.26     15.99 o 
  -1  12   7       78.32       53.47     13.34 o 
   0  12   7      393.43      481.07     63.48 o 
   1  12   7       17.93        2.79     13.50 o 
   2  12   7       41.60       29.55     19.31 o 
   3  12   7       27.24       32.87     21.68 o 
  -6  13   7        5.89       19.07     17.75 o 
  -5  13   7        4.33        5.76     16.45 o 
  -4  13   7       55.53       60.86     36.14 o 
  -3  13   7      187.60      195.98     61.97 o 
  -2  13   7        1.44        0.28      9.60 o 
  -1  13   7       63.02       57.69     18.09 o 
   0  13   7      103.45       94.52     23.17 o 
   1  13   7       23.00       22.81     16.89 o 
   2  13   7        0.32        0.91     18.67 o 
  -5  14   7       16.73       13.72     17.40 o 
  -4  14   7        4.72        2.26     15.40 o 
  -3  14   7      104.24      105.05     23.19 o 
  -2  14   7        3.46       11.82     10.59 o 
  -1  14   7       33.26       28.68     15.96 o 
   0  14   7        0.48        6.03     14.44 o 
   1  14   7        0.98        5.15     15.36 o 
   2  14   7       58.87       50.39     23.02 o 
  -5  15   7        0.75        0.20     18.79 o 
  -4  15   7       18.99       13.74     16.92 o 
  -3  15   7        5.40       23.86     16.42 o 
  -2  15   7        2.34       -7.55      8.70 o 
  -1  15   7        2.26        3.72     13.57 o 
   0  15   7        1.71       -2.46     14.25 o 
   1  15   7       11.70       10.47     18.45 o 
  -4  16   7      116.52      114.81     27.24 o 
  -3  16   7      115.83      191.81     42.36 o 
  -2  16   7        8.86        2.47     11.95 o 
  -1  16   7        2.33        8.61     14.82 o 
   0  16   7        0.00       -1.47     14.08 o 
  -2  17   7       11.33       -6.99     11.84 o 
  -1  17   7        2.21       -2.17     17.93 o 
  -8   0   8      136.79       93.69     32.21 o 
  -7   0   8       37.07       12.35     20.26 o 
  -6   0   8       13.63       24.21     17.94 o 
  -5   0   8       64.44       48.77     13.24 o 
  -4   0   8       10.01        1.18      8.23 o 
  -3   0   8        0.08        1.89      5.53 o 
  -2   0   8     1630.43     1571.43     33.56 o 
  -1   0   8      330.74      324.76     36.41 o 
   0   0   8       85.64       70.46     11.57 o 
   1   0   8       96.55       95.16     13.71 o 
   2   0   8      483.55      438.39     35.13 o 
   3   0   8       10.37       11.48     14.27 o 
   4   0   8      117.81       81.53     30.53 o 
  -8   1   8        0.29       22.15     15.73 o 
  -7   1   8      199.97      256.60     29.63 o 
  -6   1   8       29.11       28.16     10.25 o 
  -5   1   8       11.66       25.71     11.26 o 
  -4   1   8       15.18       13.23      6.90 o 
  -3   1   8       74.28       79.02      8.00 o 
  -2   1   8      502.16      558.03     15.34 o 
  -1   1   8      564.40      586.35     16.52 o 
   0   1   8        7.87        8.61      5.03 o 
   1   1   8     1643.15     1625.84     28.68 o 
   2   1   8      377.67      355.66     23.48 o 
   3   1   8      332.68      326.94     33.64 o 
   4   1   8        7.58        3.24     12.46 o 
  -8   2   8        1.36       12.64     20.75 o 
  -7   2   8        0.24      -12.26      9.72 o 
  -6   2   8       16.94       27.18     13.09 o 
  -5   2   8       71.84       62.58     12.21 o 
  -4   2   8       73.94       92.97     13.34 o 
  -3   2   8      381.49      426.50     20.78 o 
  -2   2   8      128.90      135.96     10.60 o 
  -1   2   8        0.09       -0.97      4.02 o 
   0   2   8       59.89       67.88      7.77 o 
   1   2   8      550.36      569.38     20.59 o 
   2   2   8      288.06      297.07     43.56 o 
   3   2   8       16.98       22.33     14.09 o 
   4   2   8        9.25        4.07     11.29 o 
  -8   3   8        0.14       -4.91     14.89 o 
  -7   3   8      121.33      120.14     17.92 o 
  -6   3   8       17.83       15.53     10.09 o 
  -5   3   8      219.07      221.93     35.51 o 
  -4   3   8      118.76      137.95     15.85 o 
  -3   3   8        0.00       -1.11      7.88 o 
  -2   3   8      440.14      477.23     22.48 o 
  -1   3   8        6.54        1.99      5.93 o 
   0   3   8       28.96       31.12      6.37 o 
   1   3   8      164.62      156.63     12.97 o 
   2   3   8       65.44       40.95     21.63 o 
   3   3   8       19.03       18.22     10.95 o 
   4   3   8        0.24        5.51     10.51 o 
  -8   4   8       10.60       19.62     15.96 o 
  -7   4   8        2.35       13.58     10.96 o 
  -6   4   8       34.45        7.40      9.16 o 
  -5   4   8       13.87        8.90      8.62 o 
  -4   4   8      530.76      519.82     29.16 o 
  -3   4   8        4.70       -0.28      7.25 o 
  -2   4   8        7.61        6.81      5.82 o 
  -1   4   8       28.04       21.38      8.69 o 
   0   4   8       31.29       38.68     10.08 o 
   1   4   8      284.36      313.13     23.29 o 
   2   4   8        1.69        3.60      8.49 o 
   3   4   8      335.62      339.86     28.76 o 
   4   4   8       14.83       -8.83     10.51 o 
  -8   5   8        0.80        7.50     15.07 o 
  -7   5   8        9.69       10.82     11.51 o 
  -6   5   8       29.23       28.17     10.99 o 
  -5   5   8       12.08        9.26      8.74 o 
  -4   5   8       22.12       38.81     10.87 o 
  -3   5   8      119.15       95.55     14.07 o 
  -2   5   8       37.12       33.13     10.39 o 
  -1   5   8      511.34      506.76     27.52 o 
   0   5   8        2.07        0.86      6.06 o 
   1   5   8       81.17       76.52     27.86 o 
   2   5   8      668.07      604.02     34.87 o 
   3   5   8       44.72       40.45     18.92 o 
   4   5   8       25.39        8.50     12.26 o 
  -8   6   8       50.29       38.67     18.21 o 
  -7   6   8       54.24      100.07     21.66 o 
  -6   6   8       11.02       -0.57      9.27 o 
  -5   6   8       71.70       72.12     18.77 o 
  -4   6   8      520.34      526.59     30.67 o 
  -3   6   8       38.46       20.20      8.79 o 
  -2   6   8        0.28        5.16      5.93 o 
  -1   6   8        4.50       -1.48      5.75 o 
   0   6   8       41.60       26.94      8.45 o 
   1   6   8        2.67      -10.79     20.16 o 
   2   6   8      279.70      306.51     25.86 o 
   3   6   8        0.21        2.35     10.32 o 
   4   6   8        4.03       -3.72     11.98 o 
  -7   7   8        3.42        6.65     15.09 o 
  -6   7   8       79.92       53.37     19.21 o 
  -5   7   8       87.93       50.05     12.66 o 
  -4   7   8      725.47      778.86     40.04 o 
  -3   7   8        2.28        5.09      7.85 o 
  -2   7   8       81.26       64.65     11.57 o 
  -1   7   8       31.18       14.86      7.53 o 
   0   7   8       53.27       49.81     11.36 o 
   1   7   8       60.27       59.78     16.58 o 
   2   7   8      100.48       65.64     25.66 o 
   3   7   8       25.81       37.16     27.84 o 
   4   7   8        5.99       16.10     20.80 o 
  -7   8   8        0.03      -12.24     14.03 o 
  -6   8   8       17.64       14.28     10.86 o 
  -5   8   8      436.22      461.63     31.47 o 
  -4   8   8      352.33      355.97     31.79 o 
  -3   8   8       11.91        4.64      8.10 o 
  -2   8   8       41.70       31.95      9.39 o 
  -1   8   8      224.15      245.89     19.11 o 
   0   8   8        2.39      -11.56     10.31 o 
   1   8   8      372.94      384.29     81.59 o 
   2   8   8       54.92       43.79     17.57 o 
   3   8   8      105.39      111.89     26.42 o 
  -7   9   8       11.08       14.68     16.41 o 
  -6   9   8       50.84       14.50     11.32 o 
  -5   9   8       21.40       10.64     10.61 o 
  -4   9   8      261.52      227.43     22.12 o 
  -3   9   8        0.74        2.39      8.34 o 
  -2   9   8        0.02        2.99      7.20 o 
  -1   9   8      168.93      197.25     20.39 o 
   0   9   8       54.23       69.69     32.77 o 
   1   9   8        3.18        2.39     12.47 o 
   2   9   8       13.28       16.89     13.43 o 
   3   9   8        1.53        2.11     13.27 o 
  -7  10   8       14.15        0.80     16.06 o 
  -6  10   8       14.19       39.40     17.73 o 
  -5  10   8        1.22       -7.59      9.65 o 
  -4  10   8       12.00        8.30      8.81 o 
  -3  10   8        9.06        6.74      9.46 o 
  -2  10   8       23.30       19.75      8.78 o 
  -1  10   8       39.02       22.18     15.98 o 
   0  10   8        0.18        1.01     12.66 o 
   1  10   8       37.84        3.60     13.73 o 
   2  10   8       24.74       31.56     16.64 o 
   3  10   8       22.20       11.17     17.44 o 
  -6  11   8        6.15       -3.89     16.14 o 
  -5  11   8       15.17       18.77     11.21 o 
  -4  11   8       84.19       84.20     18.15 o 
  -3  11   8       29.24       17.83     10.14 o 
  -2  11   8        0.31        1.29      8.57 o 
  -1  11   8      102.07       92.62     26.05 o 
   0  11   8       83.05      123.42     37.89 o 
   1  11   8        4.03        0.17     15.14 o 
   2  11   8       78.55       47.46     20.26 o 
   3  11   8        9.27       -6.86     19.13 o 
  -6  12   8       26.15       16.97     16.60 o 
  -5  12   8        0.37       -2.28     11.08 o 
  -4  12   8        8.30       -3.97      9.38 o 
  -3  12   8        0.46        4.81     16.26 o 
  -2  12   8       11.80       17.50     11.22 o 
  -1  12   8        5.13       11.44     14.71 o 
   0  12   8       16.01      -14.33     13.57 o 
   1  12   8       26.87       67.81     20.78 o 
   2  12   8       23.14       34.88     35.89 o 
  -5  13   8        0.92        6.96     15.60 o 
  -4  13   8        2.52      -11.15     11.98 o 
  -3  13   8       34.10       10.11     19.12 o 
  -2  13   8        6.38        4.97     10.27 o 
  -1  13   8        0.19       -5.54     13.21 o 
   0  13   8       31.83       17.08     17.17 o 
   1  13   8        0.50        4.52     16.43 o 
   2  13   8        0.07        6.54     31.98 o 
  -5  14   8        2.10       -3.21     16.06 o 
  -4  14   8       58.30       28.64     22.79 o 
  -3  14   8       15.77        2.02     11.08 o 
  -2  14   8        5.89        4.02     10.47 o 
  -1  14   8       19.50        1.87     15.52 o 
   0  14   8       10.60       16.42     18.67 o 
   1  14   8        1.26       -0.42     16.38 o 
  -4  15   8       23.01       11.31     16.62 o 
  -3  15   8        1.09       -8.30     11.05 o 
  -2  15   8       11.20       10.08     15.07 o 
  -1  15   8       14.45        0.30     15.99 o 
   0  15   8        6.63        6.91     16.71 o 
  -2  16   8        9.17        8.09     14.69 o 
  -1  16   8        3.88       -6.52     16.86 o 
  -8   1   9       33.79       43.76     18.83 o 
  -7   1   9        5.16        2.41     13.45 o 
  -6   1   9       55.57       24.95     38.69 o 
  -5   1   9      273.36      293.57     30.30 o 
  -4   1   9       72.07       66.03     13.04 o 
  -3   1   9      116.34      114.81     21.83 o 
  -2   1   9      321.29      283.79     18.07 o 
  -1   1   9       60.87       52.04      7.44 o 
   0   1   9        2.21        9.36      5.56 o 
   1   1   9      343.05      346.64     17.30 o 
   2   1   9      144.71      153.93     16.82 o 
   3   1   9        1.85       12.94     13.17 o 
   4   1   9        2.16       17.34     17.45 o 
  -8   2   9       36.59       21.99     15.38 o 
  -7   2   9       55.86       56.49     18.55 o 
  -6   2   9        0.11       11.51     12.85 o 
  -5   2   9      246.93      245.95     21.75 o 
  -4   2   9      199.73      217.45     40.44 o 
  -3   2   9       13.43       16.53      9.73 o 
  -2   2   9      169.89      161.99     13.88 o 
  -1   2   9        0.77        0.49      6.22 o 
   0   2   9       98.75       95.88      9.64 o 
   1   2   9     1858.60     1889.30     32.87 o 
   2   2   9      215.80      268.06     25.03 o 
   3   2   9        0.64      -12.06      8.74 o 
   4   2   9       10.19       36.11     18.43 o 
  -8   3   9      200.28      220.22     43.52 o 
  -7   3   9       12.22       -1.42     12.86 o 
  -6   3   9        0.00        0.46      9.08 o 
  -5   3   9      488.28      512.33     31.20 o 
  -4   3   9       29.87       29.71     10.66 o 
  -3   3   9      450.32      466.28     23.77 o 
  -2   3   9       18.55       12.22      6.84 o 
  -1   3   9        0.08       -5.02      5.87 o 
   0   3   9      466.94      484.89     28.00 o 
   1   3   9        3.45        5.22      6.88 o 
   2   3   9      110.26      115.97     16.99 o 
   3   3   9       64.06       44.26     20.73 o 
   4   3   9        0.27        9.60     12.60 o 
  -8   4   9        3.05        6.36     19.16 o 
  -7   4   9        2.45      -10.08      9.06 o 
  -6   4   9       44.10       48.61     13.35 o 
  -5   4   9      166.94      125.56     16.75 o 
  -4   4   9      103.88      125.45     28.14 o 
  -3   4   9      173.85      148.56     14.67 o 
  -2   4   9        3.85        2.00      7.65 o 
  -1   4   9       25.01       22.36      8.99 o 
   0   4   9       28.53       14.80     10.21 o 
   1   4   9      200.50      222.85     21.15 o 
   2   4   9        2.37        9.49      9.59 o 
   3   4   9       94.00       78.95     32.10 o 
  -7   5   9       23.10       19.50     12.39 o 
  -6   5   9       12.34       -8.49      8.75 o 
  -5   5   9      310.35      332.31     26.02 o 
  -4   5   9      245.95      242.28     34.43 o 
  -3   5   9        0.19       -3.76      6.09 o 
  -2   5   9       86.74       70.33     15.35 o 
  -1   5   9       12.98       10.42      7.57 o 
   0   5   9       36.25       46.38     16.79 o 
   1   5   9       41.75       41.95     15.65 o 
   2   5   9       47.04       65.93     19.82 o 
   3   5   9       37.19       25.20     13.45 o 
  -7   6   9        0.00        0.48     12.22 o 
  -6   6   9        1.43       -3.74      9.26 o 
  -5   6   9       32.68       14.51      9.28 o 
  -4   6   9       57.31       56.81     12.29 o 
  -3   6   9      735.95      791.22     43.13 o 
  -2   6   9       72.33       67.55     11.13 o 
  -1   6   9      157.43      126.85     14.50 o 
   0   6   9      150.36      145.97     18.76 o 
   1   6   9        5.94       -6.09     10.26 o 
   2   6   9        1.23       -6.60     12.03 o 
   3   6   9       26.45        5.80     15.53 o 
  -7   7   9       38.11       35.11     17.05 o 
  -6   7   9       31.04       39.52     19.90 o 
  -5   7   9       24.72       14.75     11.45 o 
  -4   7   9       17.95       20.12     10.28 o 
  -3   7   9      114.62      118.30     17.60 o 
  -2   7   9       14.90       17.09      8.13 o 
  -1   7   9      112.91      119.59     13.96 o 
   0   7   9       15.61       16.67     13.69 o 
   1   7   9      125.82      125.53     23.24 o 
   2   7   9       20.18       12.78     14.73 o 
   3   7   9       25.18       24.62     16.80 o 
  -7   8   9        8.92        8.48     15.50 o 
  -6   8   9        0.19        3.05     13.59 o 
  -5   8   9       62.49       63.42     14.63 o 
  -4   8   9       62.26       49.59     12.84 o 
  -3   8   9        5.32        3.91      7.72 o 
  -2   8   9       90.94      104.08     14.12 o 
  -1   8   9      426.77      386.35     24.21 o 
   0   8   9       15.03       17.27     13.74 o 
   1   8   9        6.60       -3.87     11.57 o 
   2   8   9      275.58      314.67     37.42 o 
   3   8   9       57.33       22.64     17.02 o 
  -7   9   9        8.37       27.29     19.15 o 
  -6   9   9        8.94       -0.89     11.48 o 
  -5   9   9        0.85       10.21     10.99 o 
  -4   9   9      267.46      269.82     25.11 o 
  -3   9   9        6.70       16.29      9.65 o 
  -2   9   9       12.84        7.99      8.82 o 
  -1   9   9        1.31        1.06      9.16 o 
   0   9   9       26.18       30.71     15.98 o 
   1   9   9       18.27        1.92     13.42 o 
   2   9   9       22.42       43.27     20.38 o 
  -6  10   9        0.45        6.78     12.10 o 
  -5  10   9        1.82       -7.93      9.23 o 
  -4  10   9        2.72       11.64     10.55 o 
  -3  10   9       64.04       77.80     13.73 o 
  -2  10   9       43.67       44.72     14.72 o 
  -1  10   9       74.98       77.90     20.64 o 
   0  10   9        0.04       15.44     14.94 o 
   1  10   9       12.41       19.40     22.66 o 
   2  10   9       12.87        2.95     24.78 o 
  -6  11   9       10.90       20.20     17.18 o 
  -5  11   9        0.00        3.55     11.03 o 
  -4  11   9        0.09        3.64     10.86 o 
  -3  11   9        7.81       14.66      9.53 o 
  -2  11   9        0.62       -8.60      9.17 o 
  -1  11   9        4.10      -14.72     13.27 o 
   0  11   9       44.83       21.91     16.44 o 
   1  11   9       29.49       33.67     32.28 o 
   2  11   9        2.13       14.59     21.97 o 
  -5  12   9        5.30      -11.93      9.97 o 
  -4  12   9        1.34        2.23     11.33 o 
  -3  12   9       13.71       15.91     11.54 o 
  -2  12   9        7.18        5.67      9.48 o 
  -1  12   9      120.42      144.69     43.62 o 
   0  12   9      107.89       91.08     26.54 o 
   1  12   9       12.87       10.94     17.75 o 
  -5  13   9        5.49       20.85     13.79 o 
  -4  13   9        1.72       -1.13     14.32 o 
  -3  13   9        2.32        8.04     11.28 o 
  -2  13   9        3.12        0.70     15.01 o 
  -1  13   9        7.72        3.20     18.73 o 
   0  13   9        0.39      -13.59     16.16 o 
   1  13   9        0.02        2.20     19.02 o 
  -4  14   9        0.07        9.27     15.56 o 
  -3  14   9       16.77       19.28     12.36 o 
  -2  14   9        1.87       10.42     16.73 o 
  -1  14   9        0.04        3.40     17.09 o 
   0  14   9        0.02       10.82     18.78 o 
  -2  15   9        4.40        0.87     16.78 o 
  -8   0  10        0.03       23.03     25.27 o 
  -7   0  10       14.50       28.61     23.89 o 
  -6   0  10      125.38       99.11     31.55 o 
  -5   0  10      712.37      824.57     73.04 o 
  -4   0  10       31.12       14.51     15.57 o 
  -3   0  10       29.50       12.27     14.43 o 
  -2   0  10      235.21      242.09     38.45 o 
  -1   0  10       35.47       40.91     18.10 o 
   0   0  10      770.51      751.44     29.90 o 
   1   0  10        4.38        4.14      9.02 o 
   2   0  10       12.67        0.23     11.02 o 
   3   0  10      124.03      214.11     45.21 o 
  -8   1  10        0.23        2.24     15.51 o 
  -7   1  10        3.24        1.89     14.23 o 
  -6   1  10       14.95       13.14     12.88 o 
  -5   1  10       62.96       83.02     19.49 o 
  -4   1  10       20.49       14.17     22.99 o 
  -3   1  10        4.80        5.55      9.75 o 
  -2   1  10       59.73       45.19     12.48 o 
  -1   1  10        2.86       -6.44      5.93 o 
   0   1  10      106.54      105.57     10.74 o 
   1   1  10       30.07       18.66      7.55 o 
   2   1  10        0.19       14.05      9.82 o 
   3   1  10        1.88       20.03     12.84 o 
  -7   2  10       13.47       27.38     16.45 o 
  -6   2  10        0.31       -5.99     12.57 o 
  -5   2  10      226.48      259.61     29.84 o 
  -4   2  10      391.64      439.68     37.29 o 
  -3   2  10       10.79        3.08      7.69 o 
  -2   2  10       32.25       30.61      8.79 o 
  -1   2  10      191.07      173.24     15.93 o 
   0   2  10      816.38      908.25     43.34 o 
   1   2  10       54.93       50.59      9.94 o 
   2   2  10        0.00       -9.87     10.69 o 
   3   2  10        2.38      -12.05     10.34 o 
  -7   3  10        0.05        4.26     14.04 o 
  -6   3  10       14.01       11.24     13.39 o 
  -5   3  10      345.42      340.88     26.18 o 
  -4   3  10        2.56       10.57      9.15 o 
  -3   3  10       25.20       27.13      8.21 o 
  -2   3  10      145.70      129.43     14.16 o 
  -1   3  10        0.27       -1.66      9.70 o 
   0   3  10      630.40      673.01     30.63 o 
   1   3  10      394.46      415.63     30.01 o 
   2   3  10        4.28       11.37     10.65 o 
   3   3  10       20.28        9.96     12.92 o 
  -7   4  10        4.12       15.42     15.14 o 
  -6   4  10       43.37       25.82     12.48 o 
  -5   4  10      162.53      188.77     22.20 o 
  -4   4  10        2.90       -1.19      9.89 o 
  -3   4  10       83.56       82.40     12.48 o 
  -2   4  10      830.42      892.98     29.44 o 
  -1   4  10       27.10       24.48      8.53 o 
   0   4  10      194.08      215.37     27.92 o 
   1   4  10      123.79      131.82     23.99 o 
   2   4  10        0.21        0.03     11.54 o 
   3   4  10        9.73       31.18     17.59 o 
  -7   5  10        0.21      -15.61     11.03 o 
  -6   5  10       67.34       70.76     16.89 o 
  -5   5  10      218.98      274.60     25.85 o 
  -4   5  10       24.57       21.03      9.29 o 
  -3   5  10       40.73       32.37      9.74 o 
  -2   5  10      184.58      223.23     26.48 o 
  -1   5  10      229.83      266.27     20.13 o 
   0   5  10       66.21       40.57     12.58 o 
   1   5  10        2.26       11.68     14.59 o 
   2   5  10      104.88      113.36     24.21 o 
   3   5  10        1.11       -3.48     15.62 o 
  -7   6  10        3.22       11.14     12.47 o 
  -6   6  10        0.15       -1.05      9.95 o 
  -5   6  10       85.05       80.14     28.56 o 
  -4   6  10       19.56       23.98     16.06 o 
  -3   6  10        0.24        2.51      7.59 o 
  -2   6  10        0.38        2.15      6.73 o 
  -1   6  10        1.32        4.70      7.91 o 
   0   6  10      208.78      231.22     23.64 o 
   1   6  10       62.44       48.92     17.83 o 
   2   6  10        4.77       -4.28     14.67 o 
  -7   7  10        1.48       -7.94     11.90 o 
  -6   7  10        0.66       -3.37     10.00 o 
  -5   7  10      119.16      105.25     17.59 o 
  -4   7  10      121.12      107.48     21.50 o 
  -3   7  10       24.33       18.97      9.18 o 
  -2   7  10      124.78      118.86     14.87 o 
  -1   7  10      133.20      110.58     14.48 o 
   0   7  10      103.70      147.49     26.44 o 
   1   7  10       14.85        3.14     14.23 o 
   2   7  10        6.59       -3.20     14.40 o 
  -6   8  10        4.97       -4.01     10.48 o 
  -5   8  10        9.91       -1.23     13.35 o 
  -4   8  10        6.98       10.59     13.17 o 
  -3   8  10       12.74        8.74      8.85 o 
  -2   8  10       19.73       -1.26     11.41 o 
  -1   8  10       71.29       20.28     20.65 o 
   0   8  10        4.26        2.53     13.78 o 
   1   8  10        2.72       10.16     14.83 o 
   2   8  10       97.89       58.59     21.57 o 
  -6   9  10       31.19       35.26     14.63 o 
  -5   9  10       17.96       41.67     13.68 o 
  -4   9  10        5.48        7.15     13.36 o 
  -3   9  10        2.03        2.43      8.88 o 
  -2   9  10       66.60       45.07     17.10 o 
  -1   9  10        0.03       -2.60     13.84 o 
   0   9  10       92.29      129.24     31.59 o 
   1   9  10       15.57        3.36     16.10 o 
   2   9  10       13.04       12.92     18.16 o 
  -6  10  10        3.32       16.26     14.25 o 
  -5  10  10       26.52        4.99     11.24 o 
  -4  10  10       58.98       55.49     16.95 o 
  -3  10  10        7.42        8.99      9.49 o 
  -2  10  10       96.78      113.18     16.50 o 
  -1  10  10        0.61       16.32     16.34 o 
   0  10  10        8.80       14.75     16.11 o 
   1  10  10        0.14       11.92     25.13 o 
  -5  11  10        9.51       15.69     16.80 o 
  -4  11  10       10.40        2.07     12.11 o 
  -3  11  10        0.11        9.71     10.09 o 
  -2  11  10        6.34       -6.63     11.16 o 
  -1  11  10       12.59        4.41     18.18 o 
   0  11  10        4.42       17.52     17.07 o 
   1  11  10        6.33       -5.75     16.72 o 
  -5  12  10        1.35       -6.88     12.01 o 
  -4  12  10        0.02       23.59     13.81 o 
  -3  12  10        0.41       -7.77     10.62 o 
  -2  12  10        1.49      -18.75     15.67 o 
  -1  12  10        1.38      -13.74     31.96 o 
   0  12  10        1.95       13.58     19.91 o 
  -4  13  10       11.36       15.84     13.63 o 
  -3  13  10        0.15       -0.85     12.73 o 
  -2  13  10       14.83       12.87     19.34 o 
  -1  13  10        6.66        5.81     19.92 o 
  -7   1  11        6.24        7.52     15.80 o 
  -6   1  11      687.35      752.62     53.38 o 
  -5   1  11       39.78       16.27     12.49 o 
  -4   1  11       87.25       82.28     30.15 o 
  -3   1  11       70.23       54.49     16.01 o 
  -2   1  11      150.46      160.63     38.51 o 
  -1   1  11       16.75       30.58     10.75 o 
   0   1  11       97.32      102.10     13.57 o 
   1   1  11      156.67       85.62     21.86 o 
   2   1  11       45.26       48.96     14.73 o 
  -7   2  11        4.00       32.70     16.75 o 
  -6   2  11      240.87      225.27     31.37 o 
  -5   2  11      138.19      117.01     22.39 o 
  -4   2  11      264.17      315.47     33.76 o 
  -3   2  11       19.16        2.73     10.29 o 
  -2   2  11      109.60       94.57     15.57 o 
  -1   2  11      153.07      157.19     16.20 o 
   0   2  11      308.47      314.93     22.24 o 
   1   2  11        0.00       -6.82      9.12 o 
   2   2  11        0.05        4.32     14.49 o 
  -7   3  11        4.29      -17.49     13.10 o 
  -6   3  11      250.64      216.34     30.39 o 
  -5   3  11      106.91      123.77     23.24 o 
  -4   3  11        1.05       10.89     12.10 o 
  -3   3  11        4.45        6.30      9.53 o 
  -2   3  11       27.74       20.55     10.45 o 
  -1   3  11       17.86       17.22      8.80 o 
   0   3  11       48.76       44.52     13.90 o 
   1   3  11       10.77        7.82     12.52 o 
   2   3  11       44.72       29.04     43.01 o 
  -7   4  11       17.64       -2.27     14.61 o 
  -6   4  11      194.54      148.47     29.01 o 
  -5   4  11        0.32        6.02     12.05 o 
  -4   4  11       10.99        7.14     10.79 o 
  -3   4  11       14.46        7.01      9.03 o 
  -2   4  11      184.92      209.76     18.48 o 
  -1   4  11       84.93       81.34     13.36 o 
   0   4  11        0.11       10.85     10.04 o 
   1   4  11        0.13       17.22     13.66 o 
   2   4  11       30.39       68.47     33.96 o 
  -7   5  11        1.11        3.75     15.23 o 
  -6   5  11        2.29       -5.39     14.35 o 
  -5   5  11       26.98       17.06     14.60 o 
  -4   5  11        2.51        0.67     12.02 o 
  -3   5  11      118.02      111.39     16.22 o 
  -2   5  11        5.16       10.39      8.56 o 
  -1   5  11       40.21       26.18     10.23 o 
   0   5  11        4.67        4.39      9.68 o 
   1   5  11        1.86       -0.46     14.23 o 
   2   5  11       24.06       13.21     17.16 o 
  -6   6  11        2.57        1.24     10.68 o 
  -5   6  11      123.04      123.87     19.46 o 
  -4   6  11       18.44       25.53     13.71 o 
  -3   6  11        0.53       10.52      9.57 o 
  -2   6  11        0.03       -0.45      7.76 o 
  -1   6  11      220.19      254.00     21.44 o 
   0   6  11       24.56       17.06     11.54 o 
   1   6  11       38.47       67.36     21.57 o 
  -6   7  11        0.02        5.97     14.34 o 
  -5   7  11        2.13       32.13     13.44 o 
  -4   7  11       25.78        3.63      9.87 o 
  -3   7  11        0.05       -5.78      8.66 o 
  -2   7  11        3.10        5.20      8.45 o 
  -1   7  11       69.07       98.80     18.61 o 
   0   7  11        9.35        9.97     15.34 o 
   1   7  11        4.32      -22.27     14.84 o 
  -6   8  11        1.34       -0.29     11.60 o 
  -5   8  11        0.14       18.58     12.22 o 
  -4   8  11        4.37        9.94     10.52 o 
  -3   8  11       92.29       79.49     15.54 o 
  -2   8  11       28.93       15.12     10.13 o 
  -1   8  11       57.59       71.44     16.81 o 
   0   8  11       24.80       52.88     26.58 o 
   1   8  11        2.29      -15.43     14.45 o 
  -5   9  11       17.64       33.75     15.11 o 
  -4   9  11       35.81       31.29     13.39 o 
  -3   9  11        2.98       11.88     10.52 o 
  -2   9  11       31.79       36.20     12.27 o 
  -1   9  11       17.00       26.94     18.83 o 
   0   9  11       25.38       14.71     20.63 o 
  -5  10  11        3.19       -1.59     14.00 o 
  -4  10  11        3.19        2.87     11.12 o 
  -3  10  11        2.37       14.88     11.44 o 
  -2  10  11        1.18        1.65     12.78 o 
  -1  10  11        5.99       20.63     18.94 o 
   0  10  11        0.00       20.21     20.40 o 
  -4  11  11       27.55       45.26     19.49 o 
  -3  11  11        0.31        1.08     11.27 o 
  -2  11  11        2.93      -10.34     16.82 o 
  -1  11  11       34.96       46.60     23.03 o 
  -3  12  11       14.43       18.81     15.68 o 
  -2  12  11        5.57        9.12     20.76 o 
  -6   0  12       35.69       25.64     22.75 o 
  -5   0  12       15.31       17.85     21.52 o 
  -4   0  12        6.00       -5.05     15.33 o 
  -3   0  12      940.92     1269.39     78.24 o 
  -2   0  12      131.12       77.01     27.76 o 
  -1   0  12       60.43       30.61     22.50 o 
   0   0  12        0.06        4.16     19.77 o 
  -6   1  12       34.07       48.30     18.83 o 
  -5   1  12        0.55        0.91     12.87 o 
  -4   1  12       66.05       58.35     17.76 o 
  -3   1  12      101.65      112.45     36.71 o 
  -2   1  12       47.95       56.18     17.42 o 
  -1   1  12       73.49       70.97     18.71 o 
   0   1  12       38.58       57.56     23.85 o 
   1   1  12       23.30       50.34     26.90 o 
  -6   2  12       81.77       38.09     18.61 o 
  -5   2  12       35.76       48.93     19.04 o 
  -4   2  12        0.07        6.19     12.15 o 
  -3   2  12       24.03       22.45     17.73 o 
  -2   2  12      116.69      101.05     23.71 o 
  -1   2  12        3.83       -1.07     13.02 o 
   0   2  12       72.14       98.49     21.70 o 
   1   2  12        1.95        1.17     16.34 o 
  -6   3  12        7.31       -5.87     16.43 o 
  -5   3  12       18.69       35.71     17.33 o 
  -4   3  12       29.79       28.91     19.24 o 
  -3   3  12      214.75      199.11     27.87 o 
  -2   3  12       30.57       53.39     25.74 o 
  -1   3  12       48.34       13.89     15.18 o 
   0   3  12      125.82      100.60     18.34 o 
   1   3  12       33.53        2.81     31.29 o 
  -6   4  12       14.83        3.29     13.99 o 
  -5   4  12        1.70      -16.74     11.16 o 
  -4   4  12       17.61       10.56     13.66 o 
  -3   4  12      157.13      167.82     26.16 o 
  -2   4  12       45.41       30.20     11.83 o 
  -1   4  12       93.50       75.28     13.55 o 
   0   4  12       16.38       25.56     13.28 o 
   1   4  12        0.04      -14.20     14.14 o 
  -6   5  12       16.44       -4.06     20.95 o 
  -5   5  12       88.02       75.56     21.48 o 
  -4   5  12        0.07      -10.93     12.03 o 
  -3   5  12        3.63       32.56     11.83 o 
  -2   5  12       11.40       17.81     11.75 o 
  -1   5  12      105.41      130.72     20.37 o 
   0   5  12       48.65       32.88     15.08 o 
  -6   6  12        0.05        2.78     15.22 o 
  -5   6  12        2.47      -11.69     33.18 o 
  -4   6  12        2.39       10.73     11.98 o 
  -3   6  12       33.99       42.59     14.12 o 
  -2   6  12        3.76       -4.62      8.67 o 
  -1   6  12      123.05      134.11     30.39 o 
   0   6  12       60.63       64.43     21.05 o 
  -5   7  12        0.69        0.47     13.24 o 
  -4   7  12        1.10       -4.40     11.21 o 
  -3   7  12       13.14       13.22     10.82 o 
  -2   7  12        9.71       -4.30      9.37 o 
  -1   7  12      302.51      347.17     31.96 o 
   0   7  12       77.34       39.97     42.52 o 
  -5   8  12        0.03       -1.61     13.97 o 
  -4   8  12       53.88       72.41     19.82 o 
  -3   8  12       38.31       43.90     13.40 o 
  -2   8  12        0.43      -10.35     12.82 o 
  -1   8  12        3.28        0.50     12.71 o 
  -4   9  12       10.96        2.07     11.04 o 
  -3   9  12       11.65       13.74     12.42 o 
  -2   9  12        0.57      -18.30     12.32 o 
  -1   9  12        6.67       15.46     18.68 o 
  -3  10  12       41.24       43.38     15.57 o 
  -6   1  13      152.57      204.59     32.12 o 
  -5   1  13        0.32        2.68     14.04 o 
  -4   1  13       14.58        1.94     13.88 o 
  -3   1  13       12.50       13.29     15.48 o 
  -2   1  13       63.96       32.82     16.02 o 
  -1   1  13       39.61       17.19     22.22 o 
  -5   2  13       62.62       92.11     37.03 o 
  -4   2  13        2.53       -1.34     12.04 o 
  -3   2  13        0.82        0.10     12.95 o 
  -2   2  13        5.56        6.92     12.60 o 
  -1   2  13       58.27      133.28     42.37 o 
  -5   3  13        0.99       13.84     15.79 o 
  -4   3  13       21.45       25.94     17.46 o 
  -3   3  13       18.54        4.87     13.86 o 
  -2   3  13        2.25       -7.16     17.96 o 
  -1   3  13        6.94       26.33     23.80 o 
  -5   4  13        1.20       13.45     16.35 o 
  -4   4  13       62.28       81.01     45.33 o 
  -3   4  13        9.89       15.65     14.35 o 
  -2   4  13       29.44       37.45     17.65 o 
  -1   4  13       31.48       78.83     31.47 o 
  -5   5  13        3.85        2.57     16.16 o 
  -4   5  13        0.05       45.32     24.09 o 
  -3   5  13        0.58        4.96     19.75 o 
  -2   5  13        2.33        7.38     15.32 o 
  -1   5  13       61.55       47.76     20.51 o 
  -4   6  13        9.35       40.01     19.14 o 
  -3   6  13        2.51       -4.09     13.61 o 
  -2   6  13        1.56        5.94     13.49 o 
  -3   7  13        8.89       23.78     16.01 o 
                                                 
